# Supplementary material for: New Details of HCV NS3/4A Proteinase Functionality Revealed by a High-Throughput Cleavage Assay
Source: PLoS One. 2012 Apr 27;7(4):e35759. doi: 10.1371/journal.pone.0035759 (PMC3338790; doi:10.1371/journal.pone.0035759)
Supplement: Table S1 — The sequence and cleavage efficiency of the 8-residue peptides we synthesized and tested in the cleavage reactions with NS3/4A. The cleavage efficiency of these peptides by NS3/4A was measured in the 7.5, 15 and 240 min cleavage reactions. The peptides with Z-scores above 3 are shaded pink. (XLSX) [file pone.0035759.s001.xlsx]

## Sheet: Sheet1
											Time (min) and Z-score
Peptide	Full Name	Sequence	S	e	q	u	e	n	c	e	7.5'	15'	240'
HCV0069	HCV_NS3_IK-1	MEEASQHL	M	E	E	A	S	Q	H	L	0.677356	-1.02256	-0.0907723
HCV0070	HCV_NS3_IK-2	MEEGSQHL	M	E	E	G	S	Q	H	L	-0.316902	-0.335229	-0.614821
HCV0071	HCV_NS3_IK-3	MEEVSQHL	M	E	E	V	S	Q	H	L	-0.45323	-0.685914	0.591643
HCV0072	HCV_NS3_IK-4	MEELSQHL	M	E	E	L	S	Q	H	L	-0.0783669	-0.254346	-0.147499
HCV0073	HCV_NS3_IK-5	MEEISQHL	M	E	E	I	S	Q	H	L	0.760154	-1.51634	-0.210717
HCV0074	HCV_NS3_IK-6	MEEFSQHL	M	E	E	F	S	Q	H	L	-0.882421	-0.297281	-0.884738
HCV0075	HCV_NS3_IK-7	MEEWSQHL	M	E	E	W	S	Q	H	L	-1.38503	-0.152569	-0.654625
HCV0076	HCV_NS3_IK-8	MEEMSQHL	M	E	E	M	S	Q	H	L	-0.277189	0.500618	1.36188
HCV0077	HCV_NS3_IK-9	MEEHSQHL	M	E	E	H	S	Q	H	L	-0.45323	-1.70914	-0.557782
HCV0078	HCV_NS3_IK-10	MEERSQHL	M	E	E	R	S	Q	H	L	0.245203	-0.126205	0.0439411
HCV0079	HCV_NS3_IK-11	MEEKSQHL	M	E	E	K	S	Q	H	L	-0.882421	-1.73136	-0.240418
HCV0080	HCV_NS3_IK-12	MEEDSQHL	M	E	E	D	S	Q	H	L	-0.516125	-0.873556	-0.684869
HCV0081	HCV_NS3_IK-13	MEEESQHL	M	E	E	E	S	Q	H	L	0.255315	-1.3019	0.197837
HCV0082	HCV_NS3_IK-14	MEECSQHL	M	E	E	C	S	Q	H	L	3.51113	3.55985	6.64692
HCV0083	HCV_NS3_IK-15	MEESSQHL	M	E	E	S	S	Q	H	L	-0.174417	-1.13237	-0.00582595
HCV0084	HCV_NS3_IK-16	MEETSQHL	M	E	E	T	S	Q	H	L	-0.138268	-0.418798	0.754223
HCV0085	HCV_NS3_IK-17	MEEYSQHL	M	E	E	Y	S	Q	H	L	0.0748988	-0.898724	-0.303054
HCV0086	HCV_NS3_IK-18	MEENSQHL	M	E	E	N	S	Q	H	L	0.0948101	-0.432533	-0.0757973
HCV0087	HCV_NS3_IK-19	MEEQSQHL	M	E	E	Q	S	Q	H	L	-1.32069	-0.259704	-0.162984
HCV0088	HCV_NS3_IK-20	MEEPSQHL	M	E	E	P	S	Q	H	L	-0.877605	0.0515261	-1.07893
HCV0089	HCV_NS3_IK-21	MEECAQHL	M	E	E	C	A	Q	H	L	3.47522	3.37155	6.65942
HCV0090	HCV_NS3_IK-22	MEECGQHL	M	E	E	C	G	Q	H	L	0.96998	1.89915	2.88794
HCV0091	HCV_NS3_IK-23	MEECVQHL	M	E	E	C	V	Q	H	L	1.63832	0.924743	3.60326
HCV0092	HCV_NS3_IK-24	MEECLQHL	M	E	E	C	L	Q	H	L	-0.300916	0.500618	0.977685
HCV0093	HCV_NS3_IK-25	MEECIQHL	M	E	E	C	I	Q	H	L	1.21169	0.260393	2.0604
HCV0094	HCV_NS3_IK-26	MEECFQHL	M	E	E	C	F	Q	H	L	0.0208305	0.330865	0.816496
HCV0095	HCV_NS3_IK-27	MEECWQHL	M	E	E	C	W	Q	H	L	-0.465481	-0.11328	-0.332792
HCV0096	HCV_NS3_IK-28	MEECMQHL	M	E	E	C	M	Q	H	L	1.05044	-0.00670839	1.92039
HCV0097	HCV_NS3_IK-29	MEECHQHL	M	E	E	C	H	Q	H	L	0.421795	0.384302	1.70471
HCV0098	HCV_NS3_IK-30	MEECRQHL	M	E	E	C	R	Q	H	L	-0.033037	-0.0589577	-0.0332369
HCV0099	HCV_NS3_IK-31	MEECKQHL	M	E	E	C	K	Q	H	L	0.544733	0.401466	1.33653
HCV0100	HCV_NS3_IK-32	MEECDQHL	M	E	E	C	D	Q	H	L	-0.49062	-1.3019	0.7979
HCV0101	HCV_NS3_IK-33	MEECEQHL	M	E	E	C	E	Q	H	L	-1.14853	-0.768062	0.0463192
HCV0102	HCV_NS3_IK-34	MEECCQHL	M	E	E	C	C	Q	H	L	3.03954	2.11167	4.97114
HCV0103	HCV_NS3_IK-35	MEECSQHL	M	E	E	C	S	Q	H	L	3.51113	3.55985	6.64692
HCV0104	HCV_NS3_IK-36	MEECTQHL	M	E	E	C	T	Q	H	L	1.80265	1.90149	4.42365
HCV0105	HCV_NS3_IK-37	MEECYQHL	M	E	E	C	Y	Q	H	L	-0.0044038	0.197034	0.774933
HCV0106	HCV_NS3_IK-38	MEECNQHL	M	E	E	C	N	Q	H	L	1.07753	0.345193	1.64144
HCV0107	HCV_NS3_IK-39	MEECQQHL	M	E	E	C	Q	Q	H	L	-0.185447	0.130962	0.761567
HCV0108	HCV_NS3_IK-40	MEECPQHL	M	E	E	C	P	Q	H	L	-0.230361	-0.593817	-0.638104
HCV0109	HCV_NS3_IK-41	TTPASGSW	T	T	P	A	S	G	S	W	-1.44486	-0.620349	-0.737455
HCV0110	HCV_NS3_IK-42	TTPGSGSW	T	T	P	G	S	G	S	W	-2.79685	-1.66898	-0.390606
HCV0111	HCV_NS3_IK-43	TTPVSGSW	T	T	P	V	S	G	S	W	-0.647132	0.68532	-2.11796
HCV0112	HCV_NS3_IK-44	TTPLSGSW	T	T	P	L	S	G	S	W	-1.44486	-2.14714	0.185813
HCV0113	HCV_NS3_IK-45	TTPISGSW	T	T	P	I	S	G	S	W	-1.14611	-0.841475	1.27587
HCV0114	HCV_NS3_IK-46	TTPFSGSW	T	T	P	F	S	G	S	W	-0.647132	-0.841475	-2.14778
HCV0115	HCV_NS3_IK-47	TTPWSGSW	T	T	P	W	S	G	S	W	-1.99913	-1.66898	-1.01486
HCV0116	HCV_NS3_IK-48	TTPMSGSW	T	T	P	M	S	G	S	W	-1.99913	-0.841475	1.20675
HCV0117	HCV_NS3_IK-49	TTPHSGSW	T	T	P	H	S	G	S	W	-1.14611	-1.66898	-1.30958
HCV0118	HCV_NS3_IK-50	TTPRSGSW	T	T	P	R	S	G	S	W	-0.545206	-0.281306	-0.253086
HCV0119	HCV_NS3_IK-51	TTPKSGSW	T	T	P	K	S	G	S	W	-1.99913	-1.18384	-0.514888
HCV0120	HCV_NS3_IK-52	TTPDSGSW	T	T	P	D	S	G	S	W	-1.14611	-1.66898	-0.712096
HCV0121	HCV_NS3_IK-53	TTPESGSW	T	T	P	E	S	G	S	W	-1.44486	-0.841475	-0.514888
HCV0122	HCV_NS3_IK-54	TTPCSGSW	T	T	P	C	S	G	S	W	1.86012	1.0818	4.25525
HCV0123	HCV_NS3_IK-55	TTPSSGSW	T	T	P	S	S	G	S	W	-0.293099	-0.841475	-1.63027
HCV0124	HCV_NS3_IK-56	TTPTSGSW	T	T	P	T	S	G	S	W	-0.647132	0.257625	0.782855
HCV0125	HCV_NS3_IK-57	TTPYSGSW	T	T	P	Y	S	G	S	W	-1.99913	0.121826	-1.93383
HCV0126	HCV_NS3_IK-58	TTPNSGSW	T	T	P	N	S	G	S	W	-2.79685	-0.841475	-1.30958
HCV0127	HCV_NS3_IK-59	TTPQSGSW	T	T	P	Q	S	G	S	W	-1.99913	0.68532	0.302457
HCV0128	HCV_NS3_IK-60	TTPPSGSW	T	T	P	P	S	G	S	W	-1.94384	-0.705676	-1.03563
HCV0129	HCV_NS3_IK-61	TTPCAGSW	T	T	P	C	A	G	S	W	2.44525	2.65035	4.96452
HCV0130	HCV_NS3_IK-62	TTPCGGSW	T	T	P	C	G	G	S	W	1.48754	0.474331	2.46062
HCV0131	HCV_NS3_IK-63	TTPCVGSW	T	T	P	C	V	G	S	W	1.88018	1.82455	3.89844
HCV0132	HCV_NS3_IK-64	TTPCLGSW	T	T	P	C	L	G	S	W	0.450657	0.709972	0.426516
HCV0133	HCV_NS3_IK-65	TTPCIGSW	T	T	P	C	I	G	S	W	0.921737	0.653511	1.71033
HCV0134	HCV_NS3_IK-66	TTPCFGSW	T	T	P	C	F	G	S	W	0.949003	0.269262	1.03994
HCV0135	HCV_NS3_IK-67	TTPCWGSW	T	T	P	C	W	G	S	W	1.08199	0.396779	1.68515
HCV0136	HCV_NS3_IK-68	TTPCMGSW	T	T	P	C	M	G	S	W	0.761763	0.923328	1.59441
HCV0137	HCV_NS3_IK-69	TTPCHGSW	T	T	P	C	H	G	S	W	2.1888	0.576458	1.85046
HCV0138	HCV_NS3_IK-70	TTPCRGSW	T	T	P	C	R	G	S	W	-0.402138	1.03535	0.218229
HCV0139	HCV_NS3_IK-71	TTPCKGSW	T	T	P	C	K	G	S	W	0.012145	-0.000113883	1.62147
HCV0140	HCV_NS3_IK-72	TTPCDGSW	T	T	P	C	D	G	S	W	0.791622	0.305362	1.84876
HCV0141	HCV_NS3_IK-73	TTPCEGSW	T	T	P	C	E	G	S	W	-0.033037	-0.410735	0.258769
HCV0142	HCV_NS3_IK-74	TTPCCGSW	T	T	P	C	C	G	S	W	2.6006	1.33464	3.51296
HCV0143	HCV_NS3_IK-75	TTPCSGSW	T	T	P	C	S	G	S	W	1.86012	1.0818	4.25525
HCV0144	HCV_NS3_IK-76	TTPCTGSW	T	T	P	C	T	G	S	W	1.92274	1.55677	3.22269
HCV0145	HCV_NS3_IK-77	TTPCYGSW	T	T	P	C	Y	G	S	W	0.962864	0.99466	1.55279
HCV0146	HCV_NS3_IK-78	TTPCNGSW	T	T	P	C	N	G	S	W	0.748482	1.53656	2.48832
HCV0147	HCV_NS3_IK-79	TTPCQGSW	T	T	P	C	Q	G	S	W	0.50774	0.37469	1.27385
HCV0148	HCV_NS3_IK-80	TTPCPGSW	T	T	P	C	P	G	S	W	-0.989501	0.409844	-0.339382
HCV0149	HCV_NS3_IK-81	VVCASMSY	V	V	C	A	S	M	S	Y	1.49391	2.35215	3.95069
HCV0150	HCV_NS3_IK-82	VVCGSMSY	V	V	C	G	S	M	S	Y	0.725266	0.380814	1.58234
HCV0151	HCV_NS3_IK-83	VVCVSMSY	V	V	C	V	S	M	S	Y	1.42109	0.634515	2.63435
HCV0152	HCV_NS3_IK-84	VVCLSMSY	V	V	C	L	S	M	S	Y	2.44461	0.167708	1.56214
HCV0153	HCV_NS3_IK-85	VVCISMSY	V	V	C	I	S	M	S	Y	0.16286	-0.321294	1.28096
HCV0154	HCV_NS3_IK-86	VVCFSMSY	V	V	C	F	S	M	S	Y	0.320996	-0.489398	0.456232
HCV0155	HCV_NS3_IK-87	VVCWSMSY	V	V	C	W	S	M	S	Y	0.205883	1.86285	1.17491
HCV0156	HCV_NS3_IK-88	VVCMSMSY	V	V	C	M	S	M	S	Y	1.86633	2.49088	4.95156
HCV0157	HCV_NS3_IK-89	VVCHSMSY	V	V	C	H	S	M	S	Y	0.136316	-0.154438	1.18193
HCV0158	HCV_NS3_IK-90	VVCRSMSY	V	V	C	R	S	M	S	Y	0.887682	0.587922	0.58639
HCV0159	HCV_NS3_IK-91	VVCKSMSY	V	V	C	K	S	M	S	Y	0.212077	-0.220467	0.710908
HCV0160	HCV_NS3_IK-92	VVCDSMSY	V	V	C	D	S	M	S	Y	-0.45323	-0.310061	0.664431
HCV0161	HCV_NS3_IK-93	VVCESMSY	V	V	C	E	S	M	S	Y	0.599236	-0.859782	0.0287415
HCV0162	HCV_NS3_IK-94	VVCCSMSY	V	V	C	C	S	M	S	Y	6.13991	5.94784	8.88636
HCV0163	HCV_NS3_IK-95	VVCSSMSY	V	V	C	S	S	M	S	Y	1.69047	1.28638	4.34971
HCV0164	HCV_NS3_IK-96	VVCTSMSY	V	V	C	T	S	M	S	Y	2.27306	2.26222	4.85682
HCV0165	HCV_NS3_IK-97	VVCYSMSY	V	V	C	Y	S	M	S	Y	-0.402358	-0.534104	0.681037
HCV0166	HCV_NS3_IK-98	VVCNSMSY	V	V	C	N	S	M	S	Y	0.183042	0.161543	1.29604
HCV0167	HCV_NS3_IK-99	VVCQSMSY	V	V	C	Q	S	M	S	Y	0.115542	0.095618	0.14223
HCV0168	HCV_NS3_IK-100	VVCPSMSY	V	V	C	P	S	M	S	Y	-0.0245902	0.291122	0.0309147
HCV0169	HCV_NS3_IK-101	VVCCAMSY	V	V	C	C	A	M	S	Y	6.58056	5.0468	8.31716
HCV0170	HCV_NS3_IK-102	VVCCGMSY	V	V	C	C	G	M	S	Y	4.34337	3.48871	6.34366
HCV0171	HCV_NS3_IK-103	VVCCVMSY	V	V	C	C	V	M	S	Y	4.07846	3.1672	6.30687
HCV0172	HCV_NS3_IK-104	VVCCLMSY	V	V	C	C	L	M	S	Y	2.05025	2.25719	4.51201
HCV0173	HCV_NS3_IK-105	VVCCIMSY	V	V	C	C	I	M	S	Y	2.29762	1.77655	4.52297
HCV0174	HCV_NS3_IK-106	VVCCFMSY	V	V	C	C	F	M	S	Y	2.02297	2.0667	4.14148
HCV0175	HCV_NS3_IK-107	VVCCWMSY	V	V	C	C	W	M	S	Y	1.82982	0.465067	1.82294
HCV0176	HCV_NS3_IK-108	VVCCMMSY	V	V	C	C	M	M	S	Y	3.52403	3.69688	6.06469
HCV0177	HCV_NS3_IK-109	VVCCHMSY	V	V	C	C	H	M	S	Y	3.29908	3.95906	5.86562
HCV0178	HCV_NS3_IK-110	VVCCRMSY	V	V	C	C	R	M	S	Y	2.47726	1.39002	4.11245
HCV0179	HCV_NS3_IK-111	VVCCKMSY	V	V	C	C	K	M	S	Y	2.46917	2.5663	4.5322
HCV0180	HCV_NS3_IK-112	VVCCDMSY	V	V	C	C	D	M	S	Y	3.98354	3.88197	6.85367
HCV0181	HCV_NS3_IK-113	VVCCEMSY	V	V	C	C	E	M	S	Y	2.41935	2.19522	4.73004
HCV0182	HCV_NS3_IK-114	VVCCCMSY	V	V	C	C	C	M	S	Y	3.04088	5.4577	5.96386
HCV0183	HCV_NS3_IK-115	VVCCSMSY	V	V	C	C	S	M	S	Y	6.13991	5.94784	8.88636
HCV0184	HCV_NS3_IK-116	VVCCTMSY	V	V	C	C	T	M	S	Y	4.33722	3.88786	6.7733
HCV0185	HCV_NS3_IK-117	VVCCYMSY	V	V	C	C	Y	M	S	Y	3.03024	2.31134	4.53421
HCV0186	HCV_NS3_IK-118	VVCCNMSY	V	V	C	C	N	M	S	Y	4.35554	3.40909	6.54504
HCV0187	HCV_NS3_IK-119	VVCCQMSY	V	V	C	C	Q	M	S	Y	2.57086	2.57498	4.25134
HCV0188	HCV_NS3_IK-120	VVCCPMSY	V	V	C	C	P	M	S	Y	-0.4324	0.481646	0.437206
HCV0189	HCV_NS3_IK-121	EVVASTWV	E	V	V	A	S	T	W	V	0.00836152	-0.685914	-0.212513
HCV0190	HCV_NS3_IK-122	EVVGSTWV	E	V	V	G	S	T	W	V	-0.0926693	0.963538	-0.650442
HCV0191	HCV_NS3_IK-123	EVVVSTWV	E	V	V	V	S	T	W	V	-0.392116	-0.648258	-0.0176996
HCV0192	HCV_NS3_IK-124	EVVLSTWV	E	V	V	L	S	T	W	V	-0.0184894	-0.705676	0.211929
HCV0193	HCV_NS3_IK-125	EVVISTWV	E	V	V	I	S	T	W	V	-0.191173	-2.03831	0.567251
HCV0194	HCV_NS3_IK-126	EVVFSTWV	E	V	V	F	S	T	W	V	0.0368001	0.0519831	-0.86253
HCV0195	HCV_NS3_IK-127	EVVWSTWV	E	V	V	W	S	T	W	V	-0.714992	-0.0201122	-0.153051
HCV0196	HCV_NS3_IK-128	EVVMSTWV	E	V	V	M	S	T	W	V	0.0748988	-1.14249	0.678709
HCV0197	HCV_NS3_IK-129	EVVHSTWV	E	V	V	H	S	T	W	V	0.261172	-0.764893	-0.294011
HCV0198	HCV_NS3_IK-130	EVVRSTWV	E	V	V	R	S	T	W	V	-1.8972	0.257625	0.777592
HCV0199	HCV_NS3_IK-131	EVVKSTWV	E	V	V	K	S	T	W	V	-0.607812	-0.16498	0.538431
HCV0200	HCV_NS3_IK-132	EVVDSTWV	E	V	V	D	S	T	W	V	0.359676	-0.16498	0.473805
HCV0201	HCV_NS3_IK-133	EVVESTWV	E	V	V	E	S	T	W	V	-0.5977	0.0519831	0.194635
HCV0202	HCV_NS3_IK-134	EVVCSTWV	E	V	V	C	S	T	W	V	3.18366	3	6.08797
HCV0203	HCV_NS3_IK-135	EVVSSTWV	E	V	V	S	S	T	W	V	-0.298253	1.17777	0.125348
HCV0204	HCV_NS3_IK-136	EVVTSTWV	E	V	V	T	S	T	W	V	0.760154	-0.303395	0.583963
HCV0205	HCV_NS3_IK-137	EVVYSTWV	E	V	V	Y	S	T	W	V	-0.607812	-0.709867	0.229676
HCV0206	HCV_NS3_IK-138	EVVNSTWV	E	V	V	N	S	T	W	V	1.48754	0.371339	-0.0910747
HCV0207	HCV_NS3_IK-139	EVVQSTWV	E	V	V	Q	S	T	W	V	-1.26856	-0.620349	-0.752372
HCV0208	HCV_NS3_IK-140	EVVPSTWV	E	V	V	P	S	T	W	V	-0.690155	-0.253144	-0.585638
HCV0209	HCV_NS3_IK-141	EVVTATWV	E	V	V	T	A	T	W	V	-0.300916	0.214468	-0.106838
HCV0210	HCV_NS3_IK-142	EVVTGTWV	E	V	V	T	G	T	W	V	-0.673399	1.05287	-0.307684
HCV0211	HCV_NS3_IK-143	EVVTVTWV	E	V	V	T	V	T	W	V	0.154093	-0.298994	-0.38552
HCV0212	HCV_NS3_IK-144	EVVTLTWV	E	V	V	T	L	T	W	V	-0.342315	-0.543017	0.342709
HCV0213	HCV_NS3_IK-145	EVVTITWV	E	V	V	T	I	T	W	V	-0.60236	0.220613	0.726083
HCV0214	HCV_NS3_IK-146	EVVTFTWV	E	V	V	T	F	T	W	V	-0.216011	-1.26074	0.183841
HCV0215	HCV_NS3_IK-147	EVVTWTWV	E	V	V	T	W	T	W	V	0.261172	0.212051	-1.05267
HCV0216	HCV_NS3_IK-148	EVVTMTWV	E	V	V	T	M	T	W	V	-0.0294067	0.761902	0.775392
HCV0217	HCV_NS3_IK-149	EVVTHTWV	E	V	V	T	H	T	W	V	-0.714992	-1.11587	-0.628883
HCV0218	HCV_NS3_IK-150	EVVTRTWV	E	V	V	T	R	T	W	V	-0.00146913	0.659906	-0.30471
HCV0219	HCV_NS3_IK-151	EVVTKTWV	E	V	V	T	K	T	W	V	-0.174417	-0.245537	0.380845
HCV0220	HCV_NS3_IK-152	EVVTDTWV	E	V	V	T	D	T	W	V	-0.897771	-0.297281	1.29288
HCV0221	HCV_NS3_IK-153	EVVTETWV	E	V	V	T	E	T	W	V	0.261172	0.282189	0.13216
HCV0222	HCV_NS3_IK-154	EVVTCTWV	E	V	V	T	C	T	W	V	3	1.7602	5.76411
HCV0223	HCV_NS3_IK-155	EVVTSTWV	E	V	V	T	S	T	W	V	0.760154	-0.303395	0.583963
HCV0224	HCV_NS3_IK-156	EVVTTTWV	E	V	V	T	T	T	W	V	0.362395	-0.179193	0.335149
HCV0225	HCV_NS3_IK-157	EVVTYTWV	E	V	V	T	Y	T	W	V	-0.191173	-0.310061	0.833458
HCV0226	HCV_NS3_IK-158	EVVTNTWV	E	V	V	T	N	T	W	V	0.0117184	0.500618	-0.09215
HCV0227	HCV_NS3_IK-159	EVVTQTWV	E	V	V	T	Q	T	W	V	1.33351	-1.00736	0.110677
HCV0228	HCV_NS3_IK-160	EVVTPTWV	E	V	V	T	P	T	W	V	-0.989601	-0.48897	-0.214664
HCV0229	HCV_NS3_PP-1	MSTNPKPQ	M	S	T	N	P	K	P	Q	0.285555	-0.947352	-0.220406
HCV0230	HCV_NS3_PP-2	TNPKPQKK	T	N	P	K	P	Q	K	K	-0.0926693	-0.928263	-0.396461
HCV0231	HCV_NS3_PP-3	PKPQKKNK	P	K	P	Q	K	K	N	K	-0.191173	-1.95509	-0.550299
HCV0232	HCV_NS3_PP-4	PQKKNKRN	P	Q	K	K	N	K	R	N	1.02142	-0.91814	-0.0221705
HCV0233	HCV_NS3_PP-5	KKNKRNTN	K	K	N	K	R	N	T	N	-0.230361	-0.793126	-0.0393652
HCV0234	HCV_NS3_PP-6	NKRNTNRR	N	K	R	N	T	N	R	R	0.357025	-0.447989	-0.463923
HCV0235	HCV_NS3_PP-7	RNTNRRPQ	R	N	T	N	R	R	P	Q	-0.00210407	-0.547906	-0.652168
HCV0236	HCV_NS3_PP-8	TNRRPQDV	T	N	R	R	P	Q	D	V	-0.440016	-0.21788	0.0122932
HCV0237	HCV_NS3_PP-9	RRPQDVKF	R	R	P	Q	D	V	K	F	-0.690155	-0.942822	-0.456946
HCV0238	HCV_NS3_PP-10	PQDVKFPG	P	Q	D	V	K	F	P	G	0.677356	0.530727	-0.431165
HCV0239	HCV_NS3_PP-11	DVKFPGGG	D	V	K	F	P	G	G	G	-0.647132	0.121826	-2.69715
HCV0240	HCV_NS3_PP-12	KFPGGGQI	K	F	P	G	G	G	Q	I	-1.54317	-0.142181	0.341476
HCV0241	HCV_NS3_PP-13	PGGGQIVG	P	G	G	G	Q	I	V	G	-1.39675	0.315042	-0.322277
HCV0242	HCV_NS3_PP-14	GGQIVGGV	G	G	Q	I	V	G	G	V	-1.20481	-1.27336	-0.240701
HCV0243	HCV_NS3_PP-15	QIVGGVYL	Q	I	V	G	G	V	Y	L	0.0368001	-0.928263	0.0410317
HCV0244	HCV_NS3_PP-16	VGGVYLLP	V	G	G	V	Y	L	L	P	0.27812	0.167708	-0.741807
HCV0245	HCV_NS3_PP-17	GVYLLPRR	G	V	Y	L	L	P	R	R	-0.692717	-0.0201122	-0.570183
HCV0246	HCV_NS3_PP-18	YLLPRRGP	Y	L	L	P	R	R	G	P	-2.79685	-0.841475	0.751942
HCV0247	HCV_NS3_PP-19	LPRRGPRL	L	P	R	R	G	P	R	L	-1.54317	-0.511512	0.691525
HCV0248	HCV_NS3_PP-20	RRGPRLGV	R	R	G	P	R	L	G	V	-0.591842	-1.47481	-0.416997
HCV0249	HCV_NS3_PP-21	GPRLGVRA	G	P	R	L	G	V	R	A	-0.402138	-0.281306	1.06422
HCV0250	HCV_NS3_PP-22	RLGVRATR	R	L	G	V	R	A	T	R	1.1574	-0.766267	-0.242936
HCV0251	HCV_NS3_PP-23	GVRATRKT	G	V	R	A	T	R	K	T	-0.220862	-1.95509	-0.332411
HCV0252	HCV_NS3_PP-24	RATRKTSE	R	A	T	R	K	T	S	E	0.160297	-1.22301	-0.0776587
HCV0253	HCV_NS3_PP-25	TRKTSERS	T	R	K	T	S	E	R	S	-0.28531	0.0519483	-0.687929
HCV0254	HCV_NS3_PP-26	KTSERSQP	K	T	S	E	R	S	Q	P	0.33689	0.724961	-0.447641
HCV0255	HCV_NS3_PP-27	SERSQPRG	S	E	R	S	Q	P	R	G	0.412632	-0.493736	-0.539458
HCV0256	HCV_NS3_PP-28	RSQPRGRR	R	S	Q	P	R	G	R	R	0.069097	-0.563442	-0.271485
HCV0257	HCV_NS3_PP-29	QPRGRRQP	Q	P	R	G	R	R	Q	P	0.198065	0.420284	-0.653396
HCV0258	HCV_NS3_PP-30	RGRRQPIP	R	G	R	R	Q	P	I	P	0.140295	0.197034	-0.575488
HCV0259	HCV_NS3_PP-31	RRQPIPKA	R	R	Q	P	I	P	K	A	-0.43122	0.330865	-0.329272
HCV0260	HCV_NS3_PP-32	QPIPKARR	Q	P	I	P	K	A	R	R	-1.20774	-0.524174	-0.64741
HCV0261	HCV_NS3_PP-33	IPKARRPE	I	P	K	A	R	R	P	E	-0.00146913	-0.328786	-0.272852
HCV0262	HCV_NS3_PP-34	KARRPEGR	K	A	R	R	P	E	G	R	-1.36914	0.563732	-0.574131
HCV0263	HCV_NS3_PP-35	RRPEGRTW	R	R	P	E	G	R	T	W	0.460898	-0.534104	-0.382621
HCV0264	HCV_NS3_PP-36	PEGRTWAQ	P	E	G	R	T	W	A	Q	0.359676	0.212051	-0.709301
HCV0265	HCV_NS3_PP-37	GRTWAQPG	G	R	T	W	A	Q	P	G	0.559916	0.000237586	-0.210721
HCV0266	HCV_NS3_PP-38	TWAQPGYP	T	W	A	Q	P	G	Y	P	0.450876	-0.303395	-0.341166
HCV0267	HCV_NS3_PP-39	AQPGYPWP	A	Q	P	G	Y	P	W	P	-0.293099	-3.00161	0.562507
HCV0268	HCV_NS3_PP-40	PGYPWPLY	P	G	Y	P	W	P	L	Y	0.0131845	-0.345766	-0.320133
HCV0269	HCV_NS3_PP-41	YPWPLYGN	Y	P	W	P	L	Y	G	N	-0.607325	1.01528	-0.0176996
HCV0270	HCV_NS3_PP-42	WPLYGNEG	W	P	L	Y	G	N	E	G	-0.00146913	-0.578999	-0.0268027
HCV0271	HCV_NS3_PP-43	LYGNEGCG	L	Y	G	N	E	G	C	G	0.310019	0.371339	-0.759521
HCV0272	HCV_NS3_PP-44	GNEGCGWA	G	N	E	G	C	G	W	A	-3.2492	-0.963063	-0.57738
HCV0273	HCV_NS3_PP-45	EGCGWAGW	E	G	C	G	W	A	G	W	0.760154	-0.111706	0.246256
HCV0274	HCV_NS3_PP-46	CGWAGWLL	C	G	W	A	G	W	L	L	-0.818347	0.628071	-0.633485
HCV0275	HCV_NS3_PP-47	WAGWLLSP	W	A	G	W	L	L	S	P	-0.00146913	-0.33914	-0.943592
HCV0276	HCV_NS3_PP-48	GWLLSPRG	G	W	L	L	S	P	R	G	0.0117184	5.23185e-05	-0.323871
HCV0277	HCV_NS3_PP-49	LLSPRGSR	L	L	S	P	R	G	S	R	0.261172	-0.511512	-1.05947
HCV0278	HCV_NS3_PP-50	SPRGSRPS	S	P	R	G	S	R	P	S	-0.392116	-0.511512	-0.909315
HCV0279	HCV_NS3_PP-51	RGSRPSWG	R	G	S	R	P	S	W	G	-0.351796	-0.152569	-0.105196
HCV0280	HCV_NS3_PP-52	SRPSWGPT	S	R	P	S	W	G	P	T	-0.528388	0.220613	-0.450969
HCV0281	HCV_NS3_PP-53	PSWGPTDP	P	S	W	G	P	T	D	P	-1.031	-0.139706	-0.779423
HCV0282	HCV_NS3_PP-54	WGPTDPRR	W	G	P	T	D	P	R	R	0.412632	-0.431112	-1.16436
HCV0283	HCV_NS3_PP-55	PTDPRRRS	P	T	D	P	R	R	R	S	-0.453781	0.84084	-0.40807
HCV0284	HCV_NS3_PP-56	DPRRRSRN	D	P	R	R	R	S	R	N	-0.191173	-1.82579	-0.793477
HCV0285	HCV_NS3_PP-57	RRRSRNLG	R	R	R	S	R	N	L	G	0.0208305	0.380814	-0.580329
HCV0286	HCV_NS3_PP-58	RSRNLGKV	R	S	R	N	L	G	K	V	-0.545841	0.195239	-0.535688
HCV0287	HCV_NS3_PP-59	RNLGKVID	R	N	L	G	K	V	I	D	0.197423	0.205402	-0.675046
HCV0288	HCV_NS3_PP-60	LGKVIDTL	L	G	K	V	I	D	T	L	-0.302739	0.140101	-0.0310153
HCV0289	HCV_NS3_PP-61	KVIDTLTC	K	V	I	D	T	L	T	C	2.0938	1.29999	4.27556
HCV0290	HCV_NS3_PP-62	IDTLTCGF	I	D	T	L	T	C	G	F	-0.528388	-0.543017	0.43566
HCV0291	HCV_NS3_PP-63	TLTCGFAD	T	L	T	C	G	F	A	D	-1.14611	-2.14714	-0.0471247
HCV0292	HCV_NS3_PP-64	TCGFADLM	T	C	G	F	A	D	L	M	-0.277189	0.681995	0.683063
HCV0293	HCV_NS3_PP-65	GFADLMGY	G	F	A	D	L	M	G	Y	-0.989601	-0.152569	-0.210721
HCV0294	HCV_NS3_PP-66	ADLMGYIP	A	D	L	M	G	Y	I	P	1.25413	-0.703629	-1.10712
HCV0295	HCV_NS3_PP-67	LMGYIPLV	L	M	G	Y	I	P	L	V	-0.197016	-0.553035	-0.558749
HCV0296	HCV_NS3_PP-68	GYIPLVGA	G	Y	I	P	L	V	G	A	-1.09082	0.257625	-0.132684
HCV0297	HCV_NS3_PP-69	IPLVGAPL	I	P	L	V	G	A	P	L	-1.54317	0.400043	0.19693
HCV0298	HCV_NS3_PP-70	LVGAPLGG	L	V	G	A	P	L	G	G	-0.816214	-2.66929	-1.04657
HCV0299	HCV_NS3_PP-71	GAPLGGAA	G	A	P	L	G	G	A	A	-1.09082	-0.841475	0.125573
HCV0300	HCV_NS3_PP-72	PLGGAARA	P	L	G	G	A	A	R	A	-1.99913	-1.66898	-0.712096
HCV0301	HCV_NS3_PP-73	GGAARALA	G	G	A	A	R	A	L	A	-0.49062	-0.928263	-0.505649
HCV0302	HCV_NS3_PP-74	AARALAHG	A	A	R	A	L	A	H	G	-1.09082	-0.563257	-0.57327
HCV0303	HCV_NS3_PP-75	RALAHGVR	R	A	L	A	H	G	V	R	-0.0184894	-0.963063	-0.306319
HCV0304	HCV_NS3_PP-76	LAHGVRVL	L	A	H	G	V	R	V	L	-0.261802	-0.362331	0.0593525
HCV0305	HCV_NS3_PP-77	HGVRVLED	H	G	V	R	V	L	E	D	-1.031	0.0671834	-0.441494
HCV0306	HCV_NS3_PP-78	VRVLEDGV	V	R	V	L	E	D	G	V	-0.844653	-0.0670748	0.194635
HCV0307	HCV_NS3_PP-79	VLEDGVNY	V	L	E	D	G	V	N	Y	0.0368001	0.00671871	-0.226812
HCV0308	HCV_NS3_PP-80	EDGVNYAT	E	D	G	V	N	Y	A	T	-0.0294067	-0.0589577	0.456898
HCV0309	HCV_NS3_PP-81	GVNYATGN	G	V	N	Y	A	T	G	N	-0.206847	-0.627166	-0.0176996
HCV0310	HCV_NS3_PP-82	NYATGNLP	N	Y	A	T	G	N	L	P	-0.5977	-1.11587	-1.06258
HCV0311	HCV_NS3_PP-83	ATGNLPGC	A	T	G	N	L	P	G	C	-1.99913	0.121826	-1.01486
HCV0312	HCV_NS3_PP-84	GNLPGCSF	G	N	L	P	G	C	S	F	-0.300916	5.23185e-05	0.461388
HCV0313	HCV_NS3_PP-85	LPGCSFSI	L	P	G	C	S	F	S	I	-0.0171434	-0.504125	-0.601394
HCV0314	HCV_NS3_PP-86	GCSFSIFL	G	C	S	F	S	I	F	L	-0.415545	0.00671871	-0.815951
HCV0315	HCV_NS3_PP-87	SFSIFLLA	S	F	S	I	F	L	L	A	-1.14611	0.121826	0.15946
HCV0316	HCV_NS3_PP-88	SIFLLALL	S	I	F	L	L	A	L	L	-1.14611	-0.705676	-0.514888
HCV0317	HCV_NS3_PP-89	FLLALLSC	F	L	L	A	L	L	S	C	-1.14611	-1.66898	0.742503
HCV0318	HCV_NS3_PP-90	LALLSCLT	L	A	L	L	S	C	L	T	0.179616	0.384302	-0.0235902
HCV0319	HCV_NS3_PP-91	LLSCLTVP	L	L	S	C	L	T	V	P	-1.36914	-0.511512	-1.37496
HCV0320	HCV_NS3_PP-92	SCLTVPAS	S	C	L	T	V	P	A	S	-1.14611	-0.620349	-1.08253
HCV0321	HCV_NS3_PP-93	LTVPASAY	L	T	V	P	A	S	A	Y	-1.09082	0.121826	1.61659
HCV0322	HCV_NS3_PP-94	VPASAYQV	V	P	A	S	A	Y	Q	V	-2.50775	1.05287	0.113887
HCV0323	HCV_NS3_PP-95	ASAYQVRN	A	S	A	Y	Q	V	R	N	-0.0991972	-0.110493	-0.661943
HCV0324	HCV_NS3_PP-96	AYQVRNST	A	Y	Q	V	R	N	S	T	-0.402138	-2.03831	-0.966051
HCV0325	HCV_NS3_PP-97	QVRNSTGL	Q	V	R	N	S	T	G	L	-0.642103	-0.157285	-0.403387
HCV0326	HCV_NS3_PP-98	RNSTGLYH	R	N	S	T	G	L	Y	H	-0.237833	-0.504139	-0.133518
HCV0327	HCV_NS3_PP-99	STGLYHVT	S	T	G	L	Y	H	V	T	-0.300916	0.975977	-0.217662
HCV0328	HCV_NS3_PP-100	GLYHVTND	G	L	Y	H	V	T	N	D	-0.690155	-0.534687	-0.776144
HCV0329	HCV_NS3_PP-101	YHVTNDCP	Y	H	V	T	N	D	C	P	-0.237809	-0.956582	0.584399
HCV0330	HCV_NS3_PP-102	VTNDCPNS	V	T	N	D	C	P	N	S	0.359676	-0.511512	-0.283349
HCV0331	HCV_NS3_PP-103	NDCPNSSI	N	D	C	P	N	S	S	I	-0.673399	-0.793126	-0.763663
HCV0332	HCV_NS3_PP-104	CPNSSIVY	C	P	N	S	S	I	V	Y	0.00613763	0.415053	0.0425586
HCV0333	HCV_NS3_PP-105	NSSIVYEA	N	S	S	I	V	Y	E	A	-1.8972	-0.303395	0.0811822
HCV0334	HCV_NS3_PP-106	SIVYEAAD	S	I	V	Y	E	A	A	D	-0.0171434	0.315042	0.223853
HCV0335	HCV_NS3_PP-107	VYEAADAI	V	Y	E	A	A	D	A	I	0.646167	-0.265296	0.160565
HCV0336	HCV_NS3_PP-108	EAADAILH	E	A	A	D	A	I	L	H	-0.451234	-0.965447	-0.365144
HCV0337	HCV_NS3_PP-109	ADAILHTP	A	D	A	I	L	H	T	P	-0.509567	0.176828	-0.66548
HCV0338	HCV_NS3_PP-110	AILHTPGC	A	I	L	H	T	P	G	C	-0.877605	-1.63476	-0.658422
HCV0339	HCV_NS3_PP-111	LHTPGCVP	L	H	T	P	G	C	V	P	0.310019	-0.125929	-0.271843
HCV0340	HCV_NS3_PP-112	TPGCVPCV	T	P	G	C	V	P	C	V	0.848611	1.22369	3.03105
HCV0341	HCV_NS3_PP-113	GCVPCVRE	G	C	V	P	C	V	R	E	1.0589	0.913836	1.89697
HCV0342	HCV_NS3_PP-114	VPCVREGN	V	P	C	V	R	E	G	N	-0.591842	0.257625	0.234846
HCV0343	HCV_NS3_PP-115	CVREGNAS	C	V	R	E	G	N	A	S	-1.14611	-1.24461	-1.28899
HCV0344	HCV_NS3_PP-116	REGNASRC	R	E	G	N	A	S	R	C	-0.348572	0.465466	-0.101643
HCV0345	HCV_NS3_PP-117	GNASRCWV	G	N	A	S	R	C	W	V	-0.692717	0.035038	-0.577479
HCV0346	HCV_NS3_PP-118	ASRCWVAM	A	S	R	C	W	V	A	M	0.535782	-0.179193	0.640463
HCV0347	HCV_NS3_PP-119	RCWVAMTP	R	C	W	V	A	M	T	P	-0.532019	-0.198822	-0.870346
HCV0348	HCV_NS3_PP-120	WVAMTPTV	W	V	A	M	T	P	T	V	-1.04419	0.428614	-0.143866
HCV0349	HCV_NS3_PP-121	AMTPTVAT	A	M	T	P	T	V	A	T	0.196242	-0.0952904	-0.0711147
HCV0350	HCV_NS3_PP-122	TPTVATRD	T	P	T	V	A	T	R	D	0.362395	-0.232903	-0.206023
HCV0351	HCV_NS3_PP-123	TVATRDGK	T	V	A	T	R	D	G	K	0.362395	-0.766267	0.123184
HCV0352	HCV_NS3_PP-124	ATRDGKLP	A	T	R	D	G	K	L	P	-0.262387	-0.205683	-0.587854
HCV0353	HCV_NS3_PP-125	RDGKLPAT	R	D	G	K	L	P	A	T	-0.387644	-0.169112	-0.192087
HCV0354	HCV_NS3_PP-126	GKLPATQL	G	K	L	P	A	T	Q	L	0.412632	0.139176	-0.617056
HCV0355	HCV_NS3_PP-127	LPATQLRR	L	P	A	T	Q	L	R	R	0.16286	-0.432533	-0.330293
HCV0356	HCV_NS3_PP-128	ATQLRRHI	A	T	Q	L	R	R	H	I	-0.138268	-0.0958305	-0.632336
HCV0357	HCV_NS3_PP-129	QLRRHIDL	Q	L	R	R	H	I	D	L	0.0748988	-0.645343	-0.923504
HCV0358	HCV_NS3_PP-130	RRHIDLLV	R	R	H	I	D	L	L	V	0.522826	0.124203	-0.462531
HCV0359	HCV_NS3_PP-131	HIDLLVGS	H	I	D	L	L	V	G	S	-0.989601	0.000237586	0.0596703
HCV0360	HCV_NS3_PP-132	DLLVGSAT	D	L	L	V	G	S	A	T	-1.99913	0.121826	2.64965
HCV0361	HCV_NS3_PP-133	LVGSATLC	L	V	G	S	A	T	L	C	2.41089	2.03808	4.82902
HCV0362	HCV_NS3_PP-134	GSATLCSA	G	S	A	T	L	C	S	A	1.80483	0.73367	3.25767
HCV0363	HCV_NS3_PP-135	ATLCSALY	A	T	L	C	S	A	L	Y	2.33549	2.34794	3.88031
HCV0364	HCV_NS3_PP-136	LCSALYVG	L	C	S	A	L	Y	V	G	0.374346	0.82112	1.23606
HCV0365	HCV_NS3_PP-137	SALYVGDL	S	A	L	Y	V	G	D	L	-0.673399	-0.430985	-0.44185
HCV0366	HCV_NS3_PP-138	LYVGDLCG	L	Y	V	G	D	L	C	G	-0.415545	0.282189	-0.519037
HCV0367	HCV_NS3_PP-139	VGDLCGSV	V	G	D	L	C	G	S	V	0.154093	-0.111706	-0.159402
HCV0368	HCV_NS3_PP-140	DLCGSVFL	D	L	C	G	S	V	F	L	-0.690155	-0.430985	0.519781
HCV0369	HCV_NS3_PP-141	CGSVFLVG	C	G	S	V	F	L	V	G	0.307808	-0.859329	0.00183729
HCV0370	HCV_NS3_PP-142	SVFLVGQL	S	V	F	L	V	G	Q	L	-0.545206	0.0895708	0.246545
HCV0371	HCV_NS3_PP-143	FLVGQLFT	F	L	V	G	Q	L	F	T	0.834525	0.257625	-0.0710757
HCV0372	HCV_NS3_PP-144	VGQLFTFS	V	G	Q	L	F	T	F	S	-0.253779	0.130962	0.219233
HCV0373	HCV_NS3_PP-145	QLFTFSPR	Q	L	F	T	F	S	P	R	-0.216011	-0.862489	-1.05738
HCV0374	HCV_NS3_PP-146	FTFSPRRH	F	T	F	S	P	R	R	H	-1.14611	-0.841475	-0.815582
HCV0375	HCV_NS3_PP-147	FSPRRHWT	F	S	P	R	R	H	W	T	-0.545206	0.282189	-0.540363
HCV0376	HCV_NS3_PP-148	PRRHWTTQ	P	R	R	H	W	T	T	Q	-0.76567	-0.469859	-0.519476
HCV0377	HCV_NS3_PP-149	RHWTTQGC	R	H	W	T	T	Q	G	C	1.6598	0.838751	2.04653
HCV0378	HCV_NS3_PP-150	WTTQGCNC	W	T	T	Q	G	C	N	C	-0.285065	-0.557204	0.246747
HCV0379	HCV_NS3_PP-151	TQGCNCSI	T	Q	G	C	N	C	S	I	-0.0926693	0.530727	0.530709
HCV0380	HCV_NS3_PP-152	GCNCSIYP	G	C	N	C	S	I	Y	P	-0.392116	-1.00736	-0.0947489
HCV0381	HCV_NS3_PP-153	NCSIYPGH	N	C	S	I	Y	P	G	H	-0.592286	-0.11328	0.146653
HCV0382	HCV_NS3_PP-154	SIYPGHIT	S	I	Y	P	G	H	I	T	-1.34363	-1.6665	-0.520936
HCV0383	HCV_NS3_PP-155	YPGHITGH	Y	P	G	H	I	T	G	H	-0.5977	0.139176	-0.348889
HCV0384	HCV_NS3_PP-156	GHITGHRM	G	H	I	T	G	H	R	M	-0.174417	-0.0734794	-0.0980881
HCV0385	HCV_NS3_PP-157	ITGHRMAW	I	T	G	H	R	M	A	W	-1.44486	-3.00161	0.199889
HCV0386	HCV_NS3_PP-158	GHRMAWDM	G	H	R	M	A	W	D	M	-0.591842	-0.705676	-1.02542
HCV0387	HCV_NS3_PP-159	RMAWDMMM	R	M	A	W	D	M	M	M	0.237467	0.1185	0.275338
HCV0388	HCV_NS3_PP-160	AWDMMMNW	A	W	D	M	M	M	N	W	0.16286	-0.310061	-0.468746
HCV0389	HCV_NS3_PP-161	DMMMNWSP	D	M	M	M	N	W	S	P	-0.854484	0.0895708	-0.0267546
HCV0390	HCV_NS3_PP-162	MMNWSPTT	M	M	N	W	S	P	T	T	0.0368001	-0.300117	-0.0507872
HCV0391	HCV_NS3_PP-163	NWSPTTAL	N	W	S	P	T	T	A	L	-1.33186	0.206102	-0.1567
HCV0392	HCV_NS3_PP-164	SPTTALVM	S	P	T	T	A	L	V	M	-0.342315	-1.57085	-0.431235
HCV0393	HCV_NS3_PP-165	TTALVMAQ	T	T	A	L	V	M	A	Q	-0.532019	-0.0201122	-0.252186
HCV0394	HCV_NS3_PP-166	ALVMAQLL	A	L	V	M	A	Q	L	L	0.203482	0.345193	0.116698
HCV0395	HCV_NS3_PP-167	VMAQLLRI	V	M	A	Q	L	L	R	I	-0.0926693	-0.862489	-0.717964
HCV0396	HCV_NS3_PP-168	AQLLRIPQ	A	Q	L	L	R	I	P	Q	-0.714992	0.371339	-0.866678
HCV0397	HCV_NS3_PP-169	LLRIPQAI	L	L	R	I	P	Q	A	I	0.834525	-0.832339	-1.02488
HCV0398	HCV_NS3_PP-170	RIPQAILD	R	I	P	Q	A	I	L	D	0.33689	-0.756777	-1.03923
HCV0399	HCV_NS3_PP-171	PQAILDMI	P	Q	A	I	L	D	M	I	0.4195	-0.491258	-0.301674
HCV0400	HCV_NS3_PP-172	AILDMIAG	A	I	L	D	M	I	A	G	-0.206847	-0.534104	-0.277633
HCV0401	HCV_NS3_PP-173	LDMIAGAH	L	D	M	I	A	G	A	H	0.398277	-0.392171	-0.802771
HCV0402	HCV_NS3_PP-174	MIAGAHWG	M	I	A	G	A	H	W	G	-1.99913	-0.841475	-1.21409
HCV0403	HCV_NS3_PP-175	AGAHWGVL	A	G	A	H	W	G	V	L	0.395587	-1.47481	-1.89683
HCV0404	HCV_NS3_PP-176	AHWGVLAG	A	H	W	G	V	L	A	G	-0.0928607	-1.8081	-0.0989664
HCV0405	HCV_NS3_PP-177	WGVLAGIA	W	G	V	L	A	G	I	A	-1.14611	-1.24461	-1.53587
HCV0406	HCV_NS3_PP-178	VLAGIAYF	V	L	A	G	I	A	Y	F	-0.5977	0.530727	-0.369434
HCV0407	HCV_NS3_PP-179	AGIAYFSM	A	G	I	A	Y	F	S	M	-0.148708	-0.375378	0.125745
HCV0408	HCV_NS3_PP-180	IAYFSMVG	I	A	Y	F	S	M	V	G	-1.15393	-0.703201	-0.40772
HCV0409	HCV_NS3_PP-181	YFSMVGNW	Y	F	S	M	V	G	N	W	-0.647132	-3.00161	-0.198759
HCV0410	HCV_NS3_PP-182	SMVGNWAK	S	M	V	G	N	W	A	K	-1.031	0.00671871	-0.0546278
HCV0411	HCV_NS3_PP-183	VGNWAKVL	V	G	N	W	A	K	V	L	-0.616122	-0.378388	-0.529964
HCV0412	HCV_NS3_PP-184	NWAKVLVV	N	W	A	K	V	L	V	V	0.00836152	-0.232903	-0.0410323
HCV0413	HCV_NS3_PP-185	AKVLVVLL	A	K	V	L	V	V	L	L	0.632673	0.616229	1.68881
HCV0414	HCV_NS3_PP-186	VLVVLLLF	V	L	V	V	L	L	L	F	0.0834362	-0.111706	-0.851934
HCV0415	HCV_NS3_PP-187	VVLLLFAG	V	V	L	L	L	F	A	G	-0.545206	-1.00736	1.22831
HCV0416	HCV_NS3_PP-188	LLLFAGVD	L	L	L	F	A	G	V	D	-0.0928607	0.896226	-0.462442
HCV0417	HCV_NS3_PP-189	LFAGVDAE	L	F	A	G	V	D	A	E	-0.0184894	0.121826	0.398256
HCV0418	HCV_NS3_PP-190	AGVDAETH	A	G	V	D	A	E	T	H	-0.136587	-0.0201122	-0.795811
HCV0419	HCV_NS3_PP-191	VDAETHVT	V	D	A	E	T	H	V	T	0.205883	0.214468	0.383511
HCV0420	HCV_NS3_PP-192	AETHVTGG	A	E	T	H	V	T	G	G	-1.20774	-0.593817	-0.123021
HCV0421	HCV_NS3_PP-193	THVTGGSA	T	H	V	T	G	G	S	A	-1.04419	-0.705676	0.185813
HCV0422	HCV_NS3_PP-194	VTGGSAGH	V	T	G	G	S	A	G	H	-2.79685	-0.705676	-2.43866
HCV0423	HCV_NS3_PP-195	GGSAGHTV	G	G	S	A	G	H	T	V	0.197423	-1.07658	-0.222367
HCV0424	HCV_NS3_PP-196	SAGHTVSG	S	A	G	H	T	V	S	G	-0.402138	-3.35258	-0.458622
HCV0425	HCV_NS3_PP-197	GHTVSGFV	G	H	T	V	S	G	F	V	0.554762	0.224896	-0.041539
HCV0426	HCV_NS3_PP-198	TVSGFVSL	T	V	S	G	F	V	S	L	-0.263526	0.253434	-0.437799
HCV0427	HCV_NS3_PP-199	SGFVSLLA	S	G	F	V	S	L	L	A	0.307808	-0.709867	0.0235183
HCV0428	HCV_NS3_PP-200	FVSLLAPG	F	V	S	L	L	A	P	G	-0.0184894	-0.705676	-0.0675928
HCV0429	HCV_NS3_PP-201	SLLAPGAK	S	L	L	A	P	G	A	K	-1.8972	-0.297281	-0.845806
HCV0430	HCV_NS3_PP-202	LAPGAKQN	L	A	P	G	A	K	Q	N	-0.45323	0.361137	-0.648203
HCV0431	HCV_NS3_PP-203	PGAKQNVQ	P	G	A	K	Q	N	V	Q	0.275666	-0.452023	-0.550878
HCV0432	HCV_NS3_PP-204	AKQNVQLI	A	K	Q	N	V	Q	L	I	0.21964	-0.615445	-0.55943
HCV0433	HCV_NS3_PP-205	QNVQLINT	Q	N	V	Q	L	I	N	T	1.30538	1.30943	3.36088
HCV0434	HCV_NS3_PP-206	VQLINTNG	V	Q	L	I	N	T	N	G	-0.0118296	0.420284	0.218674
HCV0435	HCV_NS3_PP-207	LINTNGSW	L	I	N	T	N	G	S	W	-0.0413299	-0.600826	0.942122
HCV0436	HCV_NS3_PP-208	NTNGSWHL	N	T	N	G	S	W	H	L	0.16286	0.345193	-0.354741
HCV0437	HCV_NS3_PP-209	NGSWHLNS	N	G	S	W	H	L	N	S	0.0131845	0.593928	-0.221396
HCV0438	HCV_NS3_PP-210	SWHLNSTA	S	W	H	L	N	S	T	A	-0.186945	0.650661	-0.504763
HCV0439	HCV_NS3_PP-211	HLNSTALN	H	L	N	S	T	A	L	N	0.136976	-0.24709	-0.237573
HCV0440	HCV_NS3_PP-212	NSTALNCN	N	S	T	A	L	N	C	N	0.398277	0.469564	0.0568446
HCV0441	HCV_NS3_PP-213	TALNCNDS	T	A	L	N	C	N	D	S	0.115542	-0.259704	0.0801661
HCV0442	HCV_NS3_PP-214	LNCNDSLN	L	N	C	N	D	S	L	N	0.450657	-0.258133	-0.430942
HCV0443	HCV_NS3_PP-215	CNDSLNTG	C	N	D	S	L	N	T	G	-0.592286	-0.155142	-0.0933194
HCV0444	HCV_NS3_PP-216	DSLNTGWL	D	S	L	N	T	G	W	L	-0.897771	0.428614	-0.55055
HCV0445	HCV_NS3_PP-217	LNTGWLAG	L	N	T	G	W	L	A	G	-0.854484	-0.48897	-0.413464
HCV0446	HCV_NS3_PP-218	TGWLAGLF	T	G	W	L	A	G	L	F	-0.298253	-0.645343	-0.586425
HCV0447	HCV_NS3_PP-219	WLAGLFYH	W	L	A	G	L	F	Y	H	-1.05986	0.992109	-0.281187
HCV0448	HCV_NS3_PP-220	AGLFYHHK	A	G	L	F	Y	H	H	K	0.535782	-0.303395	-0.328491
HCV0449	HCV_NS3_PP-221	LFYHHKFN	L	F	Y	H	H	K	F	N	-0.0184894	-0.705676	0.545572
HCV0450	HCV_NS3_PP-222	YHHKFNSS	Y	H	H	K	F	N	S	S	-1.54317	-3.00161	-0.840695
HCV0451	HCV_NS3_PP-223	HKFNSSGC	H	K	F	N	S	S	G	C	0.205883	-0.705676	-0.377946
HCV0452	HCV_NS3_PP-224	FNSSGCPE	F	N	S	S	G	C	P	E	-0.0184894	-0.963063	-0.905418
HCV0453	HCV_NS3_PP-225	SSGCPERL	S	S	G	C	P	E	R	L	-0.669972	-0.800663	-0.714896
HCV0454	HCV_NS3_PP-226	GCPERLAS	G	C	P	E	R	L	A	S	-0.402993	0.37469	-0.49241
HCV0455	HCV_NS3_PP-227	PERLASCR	P	E	R	L	A	S	C	R	-0.393984	0.666985	0.0435833
HCV0456	HCV_NS3_PP-228	RLASCRPL	R	L	A	S	C	R	P	L	-0.402138	-0.139706	-1.06071
HCV0457	HCV_NS3_PP-229	ASCRPLTD	A	S	C	R	P	L	T	D	0.661841	-0.431112	0.123189
HCV0458	HCV_NS3_PP-230	CRPLTDFD	C	R	P	L	T	D	F	D	-0.844653	-0.511512	0.0670898
HCV0459	HCV_NS3_PP-231	PLTDFDQG	P	L	T	D	F	D	Q	G	-0.0783669	-0.606401	-0.700527
HCV0460	HCV_NS3_PP-232	TDFDQGWG	T	D	F	D	Q	G	W	G	-0.854484	-0.253144	-0.554801
HCV0461	HCV_NS3_PP-233	FDQGWGPI	F	D	Q	G	W	G	P	I	-1.09082	-0.220543	0.0487362
HCV0462	HCV_NS3_PP-234	QGWGPISY	Q	G	W	G	P	I	S	Y	0.286328	-0.845774	-0.11418
HCV0463	HCV_NS3_PP-235	WGPISYAN	W	G	P	I	S	Y	A	N	-0.606861	-1.02113	-0.436974
HCV0464	HCV_NS3_PP-236	PISYANGS	P	I	S	Y	A	N	G	S	-0.230361	-0.139916	-0.367376
HCV0465	HCV_NS3_PP-237	SYANGSGP	S	Y	A	N	G	S	G	P	-0.49062	-0.48897	-0.481661
HCV0466	HCV_NS3_PP-238	ANGSGPDQ	A	N	G	S	G	P	D	Q	0.16286	-0.703201	0.427354
HCV0467	HCV_NS3_PP-239	GSGPDQRP	G	S	G	P	D	Q	R	P	-0.342315	-0.33914	-0.889069
HCV0468	HCV_NS3_PP-240	GPDQRPYC	G	P	D	Q	R	P	Y	C	-0.43122	-0.0327269	-0.0774882
HCV0469	HCV_NS3_PP-241	DQRPYCWH	D	Q	R	P	Y	C	W	H	0.136976	-0.498234	0.120192
HCV0470	HCV_NS3_PP-242	RPYCWHYP	R	P	Y	C	W	H	Y	P	-0.033037	-0.43573	0.0833301
HCV0471	HCV_NS3_PP-243	YCWHYPPK	Y	C	W	H	Y	P	P	K	-0.206847	-0.685914	-0.312264
HCV0472	HCV_NS3_PP-244	WHYPPKPC	W	H	Y	P	P	K	P	C	-0.0869143	-0.622754	0.719239
HCV0473	HCV_NS3_PP-245	YPPKPCGI	Y	P	P	K	P	C	G	I	-0.41618	0.180236	-0.130606
HCV0474	HCV_NS3_PP-246	PKPCGIVP	P	K	P	C	G	I	V	P	-0.49062	0.561071	-0.700701
HCV0475	HCV_NS3_PP-247	PCGIVPAK	P	C	G	I	V	P	A	K	-0.135471	0.538554	-0.548476
HCV0476	HCV_NS3_PP-248	GIVPAKSV	G	I	V	P	A	K	S	V	0.286328	-0.312259	-0.18446
HCV0477	HCV_NS3_PP-249	VPAKSVCG	V	P	A	K	S	V	C	G	-0.60236	-0.738405	-1.00201
HCV0478	HCV_NS3_PP-250	AKSVCGPV	A	K	S	V	C	G	P	V	-0.607325	0.100812	0.0162159
HCV0479	HCV_NS3_PP-251	SVCGPVYC	S	V	C	G	P	V	Y	C	2.53274	3.28842	5.76051
HCV0480	HCV_NS3_PP-252	CGPVYCFT	C	G	P	V	Y	C	F	T	0.285555	0.361137	0.905939
HCV0481	HCV_NS3_PP-253	PVYCFTPS	P	V	Y	C	F	T	P	S	-0.4324	-0.228217	-0.344564
HCV0482	HCV_NS3_PP-254	YCFTPSPV	Y	C	F	T	P	S	P	V	-0.293099	1.08513	0.234846
HCV0483	HCV_NS3_PP-255	FTPSPVVV	F	T	P	S	P	V	V	V	-0.816214	-1.24461	-0.37007
HCV0484	HCV_NS3_PP-256	PSPVVVGT	P	S	P	V	V	V	G	T	-0.714992	-0.298994	0.806247
HCV0485	HCV_NS3_PP-257	PVVVGTTD	P	V	V	V	G	T	T	D	-1.99913	-0.841475	-1.42809
HCV0486	HCV_NS3_PP-258	VVGTTDRS	V	V	G	T	T	D	R	S	0.069097	-0.216214	-0.600591
HCV0487	HCV_NS3_PP-259	GTTDRSGA	G	T	T	D	R	S	G	A	0.307173	0.195239	-0.383684
HCV0488	HCV_NS3_PP-260	TDRSGAPT	T	D	R	S	G	A	P	T	0.0948101	0.196834	-0.306645
HCV0489	HCV_NS3_PP-261	RSGAPTYS	R	S	G	A	P	T	Y	S	-0.38344	0.170175	-0.341483
HCV0490	HCV_NS3_PP-262	GAPTYSWG	G	A	P	T	Y	S	W	G	-1.99913	-0.841475	0.356896
HCV0491	HCV_NS3_PP-263	PTYSWGEN	P	T	Y	S	W	G	E	N	-0.0619799	-0.432533	0.140567
HCV0492	HCV_NS3_PP-264	YSWGENDT	Y	S	W	G	E	N	D	T	0.205883	-2.14714	-1.07902
HCV0493	HCV_NS3_PP-265	WGENDTDV	W	G	E	N	D	T	D	V	-0.237809	0.000237586	0.174348
HCV0494	HCV_NS3_PP-266	ENDTDVFV	E	N	D	T	D	V	F	V	0.481045	-0.42852	0.301074
HCV0495	HCV_NS3_PP-267	DTDVFVLN	D	T	D	V	F	V	L	N	0.362495	-0.745844	-0.408742
HCV0496	HCV_NS3_PP-268	DVFVLNNT	D	V	F	V	L	N	N	T	0.33689	-0.204567	0.107571
HCV0497	HCV_NS3_PP-269	FVLNNTRP	F	V	L	N	N	T	R	P	0.245689	0.594579	-0.511489
HCV0498	HCV_NS3_PP-270	LNNTRPPL	L	N	N	T	R	P	P	L	-0.138268	-0.36297	-0.419083
HCV0499	HCV_NS3_PP-271	NTRPPLGN	N	T	R	P	P	L	G	N	-0.336757	-0.280866	-0.632942
HCV0500	HCV_NS3_PP-272	RPPLGNWF	R	P	P	L	G	N	W	F	-0.532019	-0.354645	-0.342148
HCV0501	HCV_NS3_PP-273	PLGNWFGC	P	L	G	N	W	F	G	C	-0.215644	-0.206595	-0.139425
HCV0502	HCV_NS3_PP-274	GNWFGCTW	G	N	W	F	G	C	T	W	1.48754	-0.432574	-0.548153
HCV0503	HCV_NS3_PP-275	WFGCTWMN	W	F	G	C	T	W	M	N	0.0614511	-0.43573	-0.310023
HCV0504	HCV_NS3_PP-276	GCTWMNST	G	C	T	W	M	N	S	T	-1.07388	-1.83686	-0.321595
HCV0505	HCV_NS3_PP-277	TWMNSTGF	T	W	M	N	S	T	G	F	-0.174417	0.0645764	-0.622152
HCV0506	HCV_NS3_PP-278	MNSTGFTK	M	N	S	T	G	F	T	K	0.507343	0.165748	-0.632942
HCV0507	HCV_NS3_PP-279	STGFTKVC	S	T	G	F	T	K	V	C	0.599236	0.583714	1.97496
HCV0508	HCV_NS3_PP-280	GFTKVCGA	G	F	T	K	V	C	G	A	0.535782	-0.0440559	0.110677
HCV0509	HCV_NS3_PP-281	TKVCGAPP	T	K	V	C	G	A	P	P	1.06181	-0.161284	-0.523065
HCV0510	HCV_NS3_PP-282	VCGAPPCV	V	C	G	A	P	P	C	V	-0.262387	-0.890355	-0.319204
HCV0511	HCV_NS3_PP-283	GAPPCVIG	G	A	P	P	C	V	I	G	0.450876	0.000237586	-0.713424
HCV0512	HCV_NS3_PP-284	PPCVIGGA	P	P	C	V	I	G	G	A	0.450876	-0.709867	-1.10886
HCV0513	HCV_NS3_PP-285	CVIGGAGN	C	V	I	G	G	A	G	N	0.16286	-0.709867	0.141159
HCV0514	HCV_NS3_PP-286	IGGAGNNT	I	G	G	A	G	N	N	T	0.437469	-0.152569	-0.40807
HCV0515	HCV_NS3_PP-287	GAGNNTLH	G	A	G	N	N	T	L	H	-0.371741	0.336135	-0.0629089
HCV0516	HCV_NS3_PP-288	GNNTLHCP	G	N	N	T	L	H	C	P	-0.402993	-0.498234	-0.12509
HCV0517	HCV_NS3_PP-289	NTLHCPTD	N	T	L	H	C	P	T	D	-0.0926693	0.561071	-1.04259
HCV0518	HCV_NS3_PP-290	LHCPTDCF	L	H	C	P	T	D	C	F	0.136976	-0.986238	0.154433
HCV0519	HCV_NS3_PP-291	CPTDCFRK	C	P	T	D	C	F	R	K	0.0966238	0.317958	-0.929029
HCV0520	HCV_NS3_PP-292	TDCFRKHP	T	D	C	F	R	K	H	P	-0.807263	-0.139706	-0.72716
HCV0521	HCV_NS3_PP-293	CFRKHPDA	C	F	R	K	H	P	D	A	-0.415545	-0.963063	0.467884
HCV0522	HCV_NS3_PP-294	RKHPDATY	R	K	H	P	D	A	T	Y	-0.989601	0.710157	-0.451308
HCV0523	HCV_NS3_PP-295	HPDATYSR	H	P	D	A	T	Y	S	R	-0.5977	0.561071	-0.202495
HCV0524	HCV_NS3_PP-296	DATYSRCG	D	A	T	Y	S	R	C	G	-0.263526	-1.08923	-0.477304
HCV0525	HCV_NS3_PP-297	TYSRCGSG	T	Y	S	R	C	G	S	G	-2.79685	-0.705676	-0.333475
HCV0526	HCV_NS3_PP-298	SRCGSGPW	S	R	C	G	S	G	P	W	-1.99913	0.342952	-0.581086
HCV0527	HCV_NS3_PP-299	CGSGPWIT	C	G	S	G	P	W	I	T	-0.230361	-0.796398	-0.515479
HCV0528	HCV_NS3_PP-300	SGPWITPR	S	G	P	W	I	T	P	R	-0.43122	-0.418798	-0.683851
HCV0529	HCV_NS3_PP-301	PWITPRCL	P	W	I	T	P	R	C	L	-0.14965	-0.0743574	-0.376199
HCV0530	HCV_NS3_PP-302	ITPRCLVD	I	T	P	R	C	L	V	D	-1.14611	0.257625	-0.228118
HCV0531	HCV_NS3_PP-303	PRCLVDYP	P	R	C	L	V	D	Y	P	0.261172	0.2601	-0.322277
HCV0532	HCV_NS3_PP-304	CLVDYPYR	C	L	V	D	Y	P	Y	R	-0.308475	0.170609	-0.371417
HCV0533	HCV_NS3_PP-305	VDYPYRLW	V	D	Y	P	Y	R	L	W	0.138022	-0.328786	0.724433
HCV0534	HCV_NS3_PP-306	YPYRLWHY	Y	P	Y	R	L	W	H	Y	-0.844653	-0.0670748	-0.442829
HCV0535	HCV_NS3_PP-307	YRLWHYPC	Y	R	L	W	H	Y	P	C	1.46451	1.6937	3.18398
HCV0536	HCV_NS3_PP-308	LWHYPCTI	L	W	H	Y	P	C	T	I	0.196242	-0.387829	0.887915
HCV0537	HCV_NS3_PP-309	HYPCTINY	H	Y	P	C	T	I	N	Y	1.33351	0.561071	1.84136
HCV0538	HCV_NS3_PP-310	PCTINYTI	P	C	T	I	N	Y	T	I	-0.705829	-0.152569	0.0688974
HCV0539	HCV_NS3_PP-311	TINYTIFK	T	I	N	Y	T	I	F	K	0.951818	-0.511512	-0.682346
HCV0540	HCV_NS3_PP-312	NYTIFKIR	N	Y	T	I	F	K	I	R	-0.545206	-1.27336	-0.425436
HCV0541	HCV_NS3_PP-313	TIFKIRMY	T	I	F	K	I	R	M	Y	-0.816214	0.428614	0.583498
HCV0542	HCV_NS3_PP-314	FKIRMYVG	F	K	I	R	M	Y	V	G	-0.591842	-0.142181	0.307607
HCV0543	HCV_NS3_PP-315	IRMYVGGV	I	R	M	Y	V	G	G	V	-0.0926693	-0.152569	0.214718
HCV0544	HCV_NS3_PP-316	MYVGGVEH	M	Y	V	G	G	V	E	H	-1.26856	-2.48986	-0.939892
HCV0545	HCV_NS3_PP-317	VGGVEHRL	V	G	G	V	E	H	R	L	0.380074	0.459176	-0.139293
HCV0546	HCV_NS3_PP-318	GVEHRLEA	G	V	E	H	R	L	E	A	0.261172	-0.832339	0.310178
HCV0547	HCV_NS3_PP-319	EHRLEAAC	E	H	R	L	E	A	A	C	0.147186	-0.534104	0.776538
HCV0548	HCV_NS3_PP-320	RLEAACNW	R	L	E	A	A	C	N	W	-0.344231	-0.688501	-0.525068
HCV0549	HCV_NS3_PP-321	EAACNWTR	E	A	A	C	N	W	T	R	-0.178211	-0.30116	-0.391214
HCV0550	HCV_NS3_PP-322	ACNWTRGE	A	C	N	W	T	R	G	E	-0.483695	-0.432574	-0.355012
HCV0551	HCV_NS3_PP-323	NWTRGERC	N	W	T	R	G	E	R	C	0.197423	0.223059	0.343567
HCV0552	HCV_NS3_PP-324	TRGERCDL	T	R	G	E	R	C	D	L	-0.47954	0.197034	-0.106707
HCV0553	HCV_NS3_PP-325	GERCDLED	G	E	R	C	D	L	E	D	-0.841296	0.584871	0.124241
HCV0554	HCV_NS3_PP-326	RCDLEDRD	R	C	D	L	E	D	R	D	1.1574	-0.281306	0.193487
HCV0555	HCV_NS3_PP-327	DLEDRDRS	D	L	E	D	R	D	R	S	-1.04419	-0.511512	-0.156348
HCV0556	HCV_NS3_PP-328	EDRDRSEL	E	D	R	D	R	S	E	L	0.198065	0.0515261	-0.143732
HCV0557	HCV_NS3_PP-329	RDRSELSP	R	D	R	S	E	L	S	P	-0.640938	-0.3972	-0.297964
HCV0558	HCV_NS3_PP-330	RSELSPLL	R	S	E	L	S	P	L	L	-0.0044038	0.420284	-0.0148972
HCV0559	HCV_NS3_PP-331	ELSPLLLT	E	L	S	P	L	L	L	T	-0.0619799	0.2601	0.411432
HCV0560	HCV_NS3_PP-332	SPLLLTTT	S	P	L	L	L	T	T	T	0.136976	0.05937	-0.0892572
HCV0561	HCV_NS3_PP-333	LLLTTTQW	L	L	L	T	T	T	Q	W	1.41293	-0.578999	0.0632627
HCV0562	HCV_NS3_PP-334	LTTTQWQV	L	T	T	T	Q	W	Q	V	0.834525	-0.300117	-0.864466
HCV0563	HCV_NS3_PP-335	TTQWQVLP	T	T	Q	W	Q	V	L	P	-0.640552	-0.91814	-0.974245
HCV0564	HCV_NS3_PP-336	QWQVLPCS	Q	W	Q	V	L	P	C	S	5.51913	5.96905	8.84384
HCV0565	HCV_NS3_PP-337	QVLPCSFT	Q	V	L	P	C	S	F	T	2.07781	2.1006	4.85749
HCV0566	HCV_NS3_PP-338	LPCSFTTL	L	P	C	S	F	T	T	L	-1.04419	0.742758	1.21744
HCV0567	HCV_NS3_PP-339	CSFTTLPA	C	S	F	T	T	L	P	A	0.27812	-1.21647	-0.161857
HCV0568	HCV_NS3_PP-340	FTTLPALS	F	T	T	L	P	A	L	S	0.559916	-1.6665	-0.299168
HCV0569	HCV_NS3_PP-341	TLPALSTG	T	L	P	A	L	S	T	G	-0.812909	-0.428291	-0.712751
HCV0570	HCV_NS3_PP-342	PALSTGLI	P	A	L	S	T	G	L	I	0.50774	-0.101035	-0.777821
HCV0571	HCV_NS3_PP-343	LSTGLIHL	L	S	T	G	L	I	H	L	-0.721168	-0.335379	-0.0729828
HCV0572	HCV_NS3_PP-344	TGLIHLHQ	T	G	L	I	H	L	H	Q	-0.607812	-0.48897	-0.225528
HCV0573	HCV_NS3_PP-345	LIHLHQNI	L	I	H	L	H	Q	N	I	-0.29552	-1.10322	-0.374569
HCV0574	HCV_NS3_PP-346	HLHQNIVD	H	L	H	Q	N	I	V	D	-0.0928607	0.896226	-0.481082
HCV0575	HCV_NS3_PP-347	HQNIVDVQ	H	Q	N	I	V	D	V	Q	0.0208305	0.420284	-0.10868
HCV0576	HCV_NS3_PP-348	NIVDVQYL	N	I	V	D	V	Q	Y	L	-0.816214	-0.841475	0.742503
HCV0577	HCV_NS3_PP-349	VDVQYLYG	V	D	V	Q	Y	L	Y	G	-0.816214	-1.07501	1.12734
HCV0578	HCV_NS3_PP-350	VQYLYGVG	V	Q	Y	L	Y	G	V	G	-0.0184894	-0.281306	-0.178202
HCV0579	HCV_NS3_PP-351	YLYGVGSS	Y	L	Y	G	V	G	S	S	-0.647132	-0.139706	-0.608024
HCV0580	HCV_NS3_PP-352	YGVGSSIA	Y	G	V	G	S	S	I	A	-1.54317	-0.297281	-0.797504
HCV0581	HCV_NS3_PP-353	VGSSIASW	V	G	S	S	I	A	S	W	-0.740726	-0.0997704	-0.575147
HCV0582	HCV_NS3_PP-354	SSIASWAI	S	S	I	A	S	W	A	I	-1.031	-0.862489	-0.339452
HCV0583	HCV_NS3_PP-355	IASWAIKW	I	A	S	W	A	I	K	W	-1.69431	-0.928263	0.422617
HCV0584	HCV_NS3_PP-356	SWAIKWEY	S	W	A	I	K	W	E	Y	-0.191173	-0.48897	0.333208
HCV0585	HCV_NS3_PP-357	AIKWEYVV	A	I	K	W	E	Y	V	V	0.380074	0.100812	0.0452907
HCV0586	HCV_NS3_PP-358	KWEYVVLL	K	W	E	Y	V	V	L	L	2.13473	1.2278	3.63555
HCV0587	HCV_NS3_PP-359	EYVVLLFL	E	Y	V	V	L	L	F	L	-0.00146913	-0.139706	0.467756
HCV0588	HCV_NS3_PP-360	VVLLFLLL	V	V	L	L	F	L	L	L	1.0589	1.07478	0.571121
HCV0589	HCV_NS3_PP-361	LLFLLLAD	L	L	F	L	L	L	A	D	-0.0928607	0.282189	-0.3065
HCV0590	HCV_NS3_PP-362	FLLLADAR	F	L	L	L	A	D	A	R	-1.99913	-0.841475	-2.78508
HCV0591	HCV_NS3_PP-363	LLADARVC	L	L	A	D	A	R	V	C	-0.206847	-0.139706	0.747341
HCV0592	HCV_NS3_PP-364	ADARVCSC	A	D	A	R	V	C	S	C	1.63043	0.737639	1.24892
HCV0593	HCV_NS3_PP-365	ARVCSCLW	A	R	V	C	S	C	L	W	-0.277189	0.2601	0.0252741
HCV0594	HCV_NS3_PP-366	VCSCLWMM	V	C	S	C	L	W	M	M	0.712079	-0.321294	0.0309106
HCV0595	HCV_NS3_PP-367	SCLWMMLL	S	C	L	W	M	M	L	L	0.0368001	-0.0670748	0.314082
HCV0596	HCV_NS3_PP-368	LWMMLLIS	L	W	M	M	L	L	I	S	-1.14611	-0.841475	0.0487362
HCV0597	HCV_NS3_PP-369	MMLLISQA	M	M	L	L	I	S	Q	A	0.0748988	-0.648258	0.225755
HCV0598	HCV_NS3_PP-370	LLISQAEA	L	L	I	S	Q	A	E	A	-0.0619799	-0.627166	-0.169164
HCV0599	HCV_NS3_PP-371	ISQAEAAL	I	S	Q	A	E	A	A	L	-1.14611	-0.841475	-1.42809
HCV0600	HCV_NS3_PP-372	QAEAALEN	Q	A	E	A	A	L	E	N	-0.277189	0.474331	0.155494
HCV0601	HCV_NS3_PP-373	EAALENLV	E	A	A	L	E	N	L	V	0.0834362	-0.709867	-0.00407273
HCV0602	HCV_NS3_PP-374	ALENLVIL	A	L	E	N	L	V	I	L	0.399233	0.206102	0.565221
HCV0603	HCV_NS3_PP-375	ENLVILNA	E	N	L	V	I	L	N	A	0.689812	-0.685914	-0.0773818
HCV0604	HCV_NS3_PP-376	LVILNAAS	L	V	I	L	N	A	A	S	0.536112	-0.31267	0.0194027
HCV0605	HCV_NS3_PP-377	ILNAASLA	I	L	N	A	A	S	L	A	-1.44486	-0.297281	0.570928
HCV0606	HCV_NS3_PP-378	NAASLAGT	N	A	A	S	L	A	G	T	-0.617559	-1.83062	-0.749572
HCV0607	HCV_NS3_PP-379	ASLAGTHG	A	S	L	A	G	T	H	G	0.245689	0.345193	-0.847728
HCV0608	HCV_NS3_PP-380	LAGTHGLV	L	A	G	T	H	G	L	V	-0.220862	-0.500427	-0.776114
HCV0609	HCV_NS3_PP-381	GTHGLVSF	G	T	H	G	L	V	S	F	-0.543738	-0.986238	-0.0319001
HCV0610	HCV_NS3_PP-382	HGLVSFLV	H	G	L	V	S	F	L	V	-0.794501	-0.254346	-0.29277
HCV0611	HCV_NS3_PP-383	LVSFLVFF	L	V	S	F	L	V	F	F	0.395587	-1.97066	0.279553
HCV0612	HCV_NS3_PP-384	SFLVFFCF	S	F	L	V	F	F	C	F	-1.99913	-1.24461	-0.380173
HCV0613	HCV_NS3_PP-385	LVFFCFAW	L	V	F	F	C	F	A	W	0.395587	0.257625	0.538797
HCV0614	HCV_NS3_PP-386	FFCFAWYL	F	F	C	F	A	W	Y	L	-1.99913	-0.841475	0.356896
HCV0615	HCV_NS3_PP-387	CFAWYLKG	C	F	A	W	Y	L	K	G	-0.816214	-0.220543	-0.427758
HCV0616	HCV_NS3_PP-388	AWYLKGKW	A	W	Y	L	K	G	K	W	-1.38503	0.474331	-0.598178
HCV0617	HCV_NS3_PP-389	YLKGKWVP	Y	L	K	G	K	W	V	P	-0.14031	0.257625	-0.366527
HCV0618	HCV_NS3_PP-390	KGKWVPGA	K	G	K	W	V	P	G	A	0.712079	-0.645343	-0.491085
HCV0619	HCV_NS3_PP-391	KWVPGAVY	K	W	V	P	G	A	V	Y	-0.532019	-0.431777	0.133687
HCV0620	HCV_NS3_PP-392	VPGAVYTF	V	P	G	A	V	Y	T	F	-0.0817823	-0.245537	-0.391824
HCV0621	HCV_NS3_PP-393	GAVYTFYG	G	A	V	Y	T	F	Y	G	-0.453781	0.130962	-0.00441982
HCV0622	HCV_NS3_PP-394	VYTFYGMW	V	Y	T	F	Y	G	M	W	-2.19665	-0.841475	-0.990718
HCV0623	HCV_NS3_PP-395	TFYGMWPL	T	F	Y	G	M	W	P	L	-0.528388	0.035038	-0.226498
HCV0624	HCV_NS3_PP-396	YGMWPLLL	Y	G	M	W	P	L	L	L	0.380074	-1.45576	-0.583107
HCV0625	HCV_NS3_PP-397	MWPLLLLL	M	W	P	L	L	L	L	L	-0.293099	-1.2667	-0.0456926
HCV0626	HCV_NS3_PP-398	PLLLLLLA	P	L	L	L	L	L	L	A	-0.545206	-0.220543	-0.3065
HCV0627	HCV_NS3_PP-399	LLLLLALP	L	L	L	L	L	A	L	P	-0.237809	-0.220543	0.121931
HCV0628	HCV_NS3_PP-400	LLLALPQR	L	L	L	A	L	P	Q	R	-0.0928607	1.08513	-0.476632
HCV0629	HCV_NS3_PP-401	LALPQRAY	L	A	L	P	Q	R	A	Y	0.754296	0.467664	-0.330333
HCV0630	HCV_NS3_PP-402	LPQRAYAL	L	P	Q	R	A	Y	A	L	-0.14031	-0.419872	-0.37323
HCV0631	HCV_NS3_PP-403	QRAYALDT	Q	R	A	Y	A	L	D	T	-0.87217	-0.250718	-0.413079
HCV0632	HCV_NS3_PP-404	AYALDTEV	A	Y	A	L	D	T	E	V	-0.591842	-1.24461	-0.281758
HCV0633	HCV_NS3_PP-405	ALDTEVAA	A	L	D	T	E	V	A	A	-0.756391	-0.0958305	-0.276365
HCV0634	HCV_NS3_PP-406	DTEVAASC	D	T	E	V	A	A	S	C	1.2486	0.519439	1.34583
HCV0635	HCV_NS3_PP-407	EVAASCGG	E	V	A	A	S	C	G	G	-1.99913	-0.841475	-5.07581
HCV0636	HCV_NS3_PP-408	AASCGGVV	A	A	S	C	G	G	V	V	-0.647132	-0.253144	-1.22951
HCV0637	HCV_NS3_PP-409	SCGGVVLV	S	C	G	G	V	V	L	V	-1.36914	-1.47481	-0.358265
HCV0638	HCV_NS3_PP-410	GGVVLVGL	G	G	V	V	L	V	G	L	-0.0928607	-0.511512	-0.096148
HCV0639	HCV_NS3_PP-411	VVLVGLMA	V	V	L	V	G	L	M	A	-1.44486	1.08513	-0.576787
HCV0640	HCV_NS3_PP-412	LVGLMALT	L	V	G	L	M	A	L	T	-1.09082	-0.705676	1.33501
HCV0641	HCV_NS3_PP-413	GLMALTLS	G	L	M	A	L	T	L	S	-0.676967	-1.04515	0.239932
HCV0642	HCV_NS3_PP-414	MALTLSPY	M	A	L	T	L	S	P	Y	0.704864	-0.303395	0.305752
HCV0643	HCV_NS3_PP-415	LTLSPYYK	L	T	L	S	P	Y	Y	K	-0.0926693	0.567738	0.151832
HCV0644	HCV_NS3_PP-416	LSPYYKRY	L	S	P	Y	Y	K	R	Y	0.864733	-0.171906	-0.461559
HCV0645	HCV_NS3_PP-417	PYYKRYIS	P	Y	Y	K	R	Y	I	S	0.0948101	-0.71196	-0.139026
HCV0646	HCV_NS3_PP-418	YKRYISWC	Y	K	R	Y	I	S	W	C	2.76859	3.1786	4.35614
HCV0647	HCV_NS3_PP-419	RYISWCLW	R	Y	I	S	W	C	L	W	-0.74374	-0.300117	-0.034079
HCV0648	HCV_NS3_PP-420	ISWCLWWL	I	S	W	C	L	W	W	L	0.154093	0.257625	-0.322001
HCV0649	HCV_NS3_PP-421	WCLWWLQY	W	C	L	W	W	L	Q	Y	-0.0184894	0.214468	-0.462362
HCV0650	HCV_NS3_PP-422	LWWLQYFL	L	W	W	L	Q	Y	F	L	-1.26856	0.282189	-0.191672
HCV0651	HCV_NS3_PP-423	WLQYFLTR	W	L	Q	Y	F	L	T	R	-0.177986	0.220613	0.0739113
HCV0652	HCV_NS3_PP-424	QYFLTRVE	Q	Y	F	L	T	R	V	E	-1.13808	-1.42598	0.0742732
HCV0653	HCV_NS3_PP-425	FLTRVEAQ	F	L	T	R	V	E	A	Q	-1.04419	-1.8081	-0.108312
HCV0654	HCV_NS3_PP-426	TRVEAQLH	T	R	V	E	A	Q	L	H	0.0375544	-0.171906	-0.382314
HCV0655	HCV_NS3_PP-427	VEAQLHVW	V	E	A	Q	L	H	V	W	0.0834362	-0.862489	0.629337
HCV0656	HCV_NS3_PP-428	AQLHVWIP	A	Q	L	H	V	W	I	P	-0.237809	-0.928263	-0.3065
HCV0657	HCV_NS3_PP-429	LHVWIPPL	L	H	V	W	I	P	P	L	-0.253779	0.29936	-0.397212
HCV0658	HCV_NS3_PP-430	VWIPPLNV	V	W	I	P	P	L	N	V	-0.794501	0.481646	-0.877337
HCV0659	HCV_NS3_PP-431	IPPLNVRG	I	P	P	L	N	V	R	G	-2.79685	-1.66898	0.356896
HCV0660	HCV_NS3_PP-432	PLNVRGGR	P	L	N	V	R	G	G	R	-0.237809	-0.862489	-0.0756808
HCV0661	HCV_NS3_PP-433	NVRGGRDA	N	V	R	G	G	R	D	A	-0.797869	-0.310061	-0.455592
HCV0662	HCV_NS3_PP-434	RGGRDAVI	R	G	G	R	D	A	V	I	0.387533	-0.362331	-0.339053
HCV0663	HCV_NS3_PP-435	GRDAVILL	G	R	D	A	V	I	L	L	-0.125835	0.0630674	1.69567
HCV0664	HCV_NS3_PP-436	DAVILLMC	D	A	V	I	L	L	M	C	5.18071	5.36878	8.58584
HCV0665	HCV_NS3_PP-437	VILLMCAV	V	I	L	L	M	C	A	V	2.04181	1.95541	5.20509
HCV0666	HCV_NS3_PP-438	LLMCAVHP	L	L	M	C	A	V	H	P	-0.216011	0.561071	2.01928
HCV0667	HCV_NS3_PP-439	MCAVHPTL	M	C	A	V	H	P	T	L	-0.0991972	-0.126205	0.0670643
HCV0668	HCV_NS3_PP-440	AVHPTLVF	A	V	H	P	T	L	V	F	0.179616	-0.42852	-0.0648381
HCV0669	HCV_NS3_PP-441	HPTLVFDI	H	P	T	L	V	F	D	I	-0.00146913	-0.563442	-0.0423864
HCV0670	HCV_NS3_PP-442	TLVFDITK	T	L	V	F	D	I	T	K	0.826691	-0.607551	-0.24585
HCV0671	HCV_NS3_PP-443	VFDITKLL	V	F	D	I	T	K	L	L	-0.216011	0.570213	0.249799
HCV0672	HCV_NS3_PP-444	DITKLLLA	D	I	T	K	L	L	L	A	-0.607325	-0.685914	-0.00602715
HCV0673	HCV_NS3_PP-445	TKLLLAVF	T	K	L	L	L	A	V	F	-0.0209105	0.406097	0.522754
HCV0674	HCV_NS3_PP-446	LLLAVFGP	L	L	L	A	V	F	G	P	-0.591842	0.567738	-0.726984
HCV0675	HCV_NS3_PP-447	LAVFGPLW	L	A	V	F	G	P	L	W	-0.253779	0.322369	-0.90091
HCV0676	HCV_NS3_PP-448	VFGPLWIL	V	F	G	P	L	W	I	L	0.147186	-0.553457	-0.797039
HCV0677	HCV_NS3_PP-449	GPLWILQA	G	P	L	W	I	L	Q	A	-0.43122	-0.593817	-0.0128767
HCV0678	HCV_NS3_PP-450	LWILQASL	L	W	I	L	Q	A	S	L	-0.0817823	0.584871	-0.0416059
HCV0679	HCV_NS3_PP-451	ILQASLLK	I	L	Q	A	S	L	L	K	-0.690155	-2.48986	0.302874
HCV0680	HCV_NS3_PP-452	QASLLKVP	Q	A	S	L	L	K	V	P	0.889815	0.035038	-0.259086
HCV0681	HCV_NS3_PP-453	SLLKVPYF	S	L	L	K	V	P	Y	F	-0.237809	-0.0440559	0.190095
HCV0682	HCV_NS3_PP-454	LKVPYFVR	L	K	V	P	Y	F	V	R	-1.27946	-0.543017	-0.376314
HCV0683	HCV_NS3_PP-455	VPYFVRVQ	V	P	Y	F	V	R	V	Q	-0.633234	0.297752	-0.39447
HCV0684	HCV_NS3_PP-456	YFVRVQGL	Y	F	V	R	V	Q	G	L	1.0589	0.82112	-0.79179
HCV0685	HCV_NS3_PP-457	VRVQGLLR	V	R	V	Q	G	L	L	R	-0.545206	1.27365	0.229446
HCV0686	HCV_NS3_PP-458	VQGLLRFC	V	Q	G	L	L	R	F	C	0.936451	1.99865	3.51322
HCV0687	HCV_NS3_PP-459	GLLRFCAL	G	L	L	R	F	C	A	L	0.395587	0.257625	2.04142
HCV0688	HCV_NS3_PP-460	LRFCALAR	L	R	F	C	A	L	A	R	1.3888	0.724961	3.2266
HCV0689	HCV_NS3_PP-461	FCALARKM	F	C	A	L	A	R	K	M	-0.0184894	-2.7714	0.341589
HCV0690	HCV_NS3_PP-462	ALARKMIG	A	L	A	R	K	M	I	G	-0.0926693	-0.0327269	-0.472672
HCV0691	HCV_NS3_PP-463	ARKMIGGH	A	R	K	M	I	G	G	H	-0.457901	-0.419956	-0.358102
HCV0692	HCV_NS3_PP-464	KMIGGHYV	K	M	I	G	G	H	Y	V	0.0834362	-1.52674	0.0220493
HCV0693	HCV_NS3_PP-465	IGGHYVQM	I	G	G	H	Y	V	Q	M	0.539658	0.708955	1.38914
HCV0694	HCV_NS3_PP-466	GHYVQMVI	G	H	Y	V	Q	M	V	I	-1.99913	-0.620349	0.202188
HCV0695	HCV_NS3_PP-467	YVQMVIIK	Y	V	Q	M	V	I	I	K	-0.277189	-0.443862	-0.731027
HCV0696	HCV_NS3_PP-468	QMVIIKLG	Q	M	V	I	I	K	L	G	-0.206847	-0.658785	-0.0102013
HCV0697	HCV_NS3_PP-469	VIIKLGAL	V	I	I	K	L	G	A	L	-0.714992	0.428614	-0.316928
HCV0698	HCV_NS3_PP-470	IKLGALTG	I	K	L	G	A	L	T	G	-1.04419	-1.52656	0.0745257
HCV0699	HCV_NS3_PP-471	LGALTGTY	L	G	A	L	T	G	T	Y	-0.178621	-0.424747	-0.369683
HCV0700	HCV_NS3_PP-472	ALTGTYVY	A	L	T	G	T	Y	V	Y	-0.38344	0.315042	0.0568088
HCV0701	HCV_NS3_PP-473	TGTYVYNH	T	G	T	Y	V	Y	N	H	-0.844653	0.315042	-0.615624
HCV0702	HCV_NS3_PP-474	TYVYNHLT	T	Y	V	Y	N	H	L	T	-0.366328	-0.260836	0.27137
HCV0703	HCV_NS3_PP-475	VYNHLTPL	V	Y	N	H	L	T	P	L	-2.79685	-2.14714	-0.896352
HCV0704	HCV_NS3_PP-476	NHLTPLRD	N	H	L	T	P	L	R	D	-0.816214	-0.841475	-0.228118
HCV0705	HCV_NS3_PP-477	LTPLRDWA	L	T	P	L	R	D	W	A	-0.371741	0.00671871	-0.305533
HCV0706	HCV_NS3_PP-478	PLRDWAHN	P	L	R	D	W	A	H	N	-0.5977	0.793234	-0.368967
HCV0707	HCV_NS3_PP-479	RDWAHNGL	R	D	W	A	H	N	G	L	-0.554577	-0.278078	-0.180066
HCV0708	HCV_NS3_PP-480	WAHNGLRD	W	A	H	N	G	L	R	D	-0.41618	-0.719347	-0.458971
HCV0709	HCV_NS3_PP-481	HNGLRDLA	H	N	G	L	R	D	L	A	-0.191173	0.1185	-0.507276
HCV0710	HCV_NS3_PP-482	GLRDLAVA	G	L	R	D	L	A	V	A	-1.8972	-0.462683	-0.481661
HCV0711	HCV_NS3_PP-483	RDLAVAVE	R	D	L	A	V	A	V	E	-0.220862	-0.272373	-0.876928
HCV0712	HCV_NS3_PP-484	LAVAVEPV	L	A	V	A	V	E	P	V	-0.0619799	0.519439	0.342709
HCV0713	HCV_NS3_PP-485	VAVEPVVF	V	A	V	E	P	V	V	F	-0.0794818	-0.727325	0.186003
HCV0714	HCV_NS3_PP-486	VEPVVFSQ	V	E	P	V	V	F	S	Q	-0.206847	0.277387	0.984862
HCV0715	HCV_NS3_PP-487	PVVFSQME	P	V	V	F	S	Q	M	E	0.160297	-0.33914	0.139318
HCV0716	HCV_NS3_PP-488	VFSQMETK	V	F	S	Q	M	E	T	K	0.554762	0.00671871	-0.944651
HCV0717	HCV_NS3_PP-489	SQMETKLI	S	Q	M	E	T	K	L	I	0.310019	-0.428291	-0.38456
HCV0718	HCV_NS3_PP-490	METKLITW	M	E	T	K	L	I	T	W	0.851545	-0.769178	-0.297011
HCV0719	HCV_NS3_PP-491	TKLITWGA	T	K	L	I	T	W	G	A	-0.136587	0.173998	-0.0857786
HCV0720	HCV_NS3_PP-492	LITWGADT	L	I	T	W	G	A	D	T	0.069097	-0.179193	-0.597851
HCV0721	HCV_NS3_PP-493	TWGADTAA	T	W	G	A	D	T	A	A	-1.14611	-1.66898	-2.53688
HCV0722	HCV_NS3_PP-494	GADTAACG	G	A	D	T	A	A	C	G	-1.14611	-0.705676	-2.78803
HCV0723	HCV_NS3_PP-495	DTAACGDI	D	T	A	A	C	G	D	I	-1.14611	-1.66898	-0.42762
HCV0724	HCV_NS3_PP-496	AACGDIIN	A	A	C	G	D	I	I	N	-1.99913	-0.841475	-3.38631
HCV0725	HCV_NS3_PP-497	CGDIINGL	C	G	D	I	I	N	G	L	-0.00146913	-1.39583	-0.592751
HCV0726	HCV_NS3_PP-498	DIINGLPV	D	I	I	N	G	L	P	V	-0.293099	-0.841475	-0.0307968
HCV0727	HCV_NS3_PP-499	INGLPVSA	I	N	G	L	P	V	S	A	-0.591842	1.03535	-0.392853
HCV0728	HCV_NS3_PP-500	GLPVSARR	G	L	P	V	S	A	R	R	-1.09082	1.03535	0.641761
HCV0729	HCV_NS3_PP-501	PVSARRGR	P	V	S	A	R	R	G	R	0.679885	-1.15731	-0.880601
HCV0730	HCV_NS3_PP-502	SARRGREI	S	A	R	R	G	R	E	I	-0.43122	0.198408	-0.289071
HCV0731	HCV_NS3_PP-503	RRGREILL	R	R	G	R	E	I	L	L	0.069097	0.983779	0.742561
HCV0732	HCV_NS3_PP-504	GREILLGP	G	R	E	I	L	L	G	P	-0.136587	-0.431112	-0.864049
HCV0733	HCV_NS3_PP-505	EILLGPAD	E	I	L	L	G	P	A	D	0.0368001	0.257625	-0.0613399
HCV0734	HCV_NS3_PP-506	LLGPADGM	L	L	G	P	A	D	G	M	-0.402138	0.0895708	0.570928
HCV0735	HCV_NS3_PP-507	GPADGMVS	G	P	A	D	G	M	V	S	0.760154	0.282189	-0.395069
HCV0736	HCV_NS3_PP-508	ADGMVSKG	A	D	G	M	V	S	K	G	-0.692717	-0.991786	-0.437411
HCV0737	HCV_NS3_PP-509	GMVSKGWR	G	M	V	S	K	G	W	R	-0.607812	-0.432574	-1.02166
HCV0738	HCV_NS3_PP-510	VSKGWRLL	V	S	K	G	W	R	L	L	0.138022	-0.462683	-0.565915
HCV0739	HCV_NS3_PP-511	KGWRLLAP	K	G	W	R	L	L	A	P	0.154093	-0.139706	-0.581195
HCV0740	HCV_NS3_PP-512	WRLLAPIT	W	R	L	L	A	P	I	T	-0.191173	-1.00736	-0.168334
HCV0741	HCV_NS3_PP-513	LLAPITAY	L	L	A	P	I	T	A	Y	-0.532019	0.139176	0.467543
HCV0742	HCV_NS3_PP-514	APITAYAQ	A	P	I	T	A	Y	A	Q	0.362395	-0.792691	-0.371588
HCV0743	HCV_NS3_PP-515	ITAYAQQT	I	T	A	Y	A	Q	Q	T	-0.415545	0.214468	-0.475292
HCV0744	HCV_NS3_PP-516	AYAQQTRG	A	Y	A	Q	Q	T	R	G	0.412632	-0.732565	-0.734204
HCV0745	HCV_NS3_PP-517	AQQTRGLL	A	Q	Q	T	R	G	L	L	-1.14611	0.121826	-0.774701
HCV0746	HCV_NS3_PP-518	QTRGLLGC	Q	T	R	G	L	L	G	C	-0.60236	0.570213	0.714723
HCV0747	HCV_NS3_PP-519	RGLLGCII	R	G	L	L	G	C	I	I	-0.528388	-0.431777	-0.417613
HCV0748	HCV_NS3_PP-520	LLGCIITS	L	L	G	C	I	I	T	S	0.147186	-0.432533	-0.283756
HCV0749	HCV_NS3_PP-521	GCIITSLT	G	C	I	I	T	S	L	T	0.237467	0.440003	0.526227
HCV0750	HCV_NS3_PP-522	IITSLTGR	I	I	T	S	L	T	G	R	0.0368001	-1.8081	-0.219631
HCV0751	HCV_NS3_PP-523	TSLTGRDK	T	S	L	T	G	R	D	K	-0.465481	0.500618	-0.275465
HCV0752	HCV_NS3_PP-524	LTGRDKNQ	L	T	G	R	D	K	N	Q	-1.2441	0.266058	-0.0546278
HCV0753	HCV_NS3_PP-525	GRDKNQVE	G	R	D	K	N	Q	V	E	-0.38344	0.0204781	0.615647
HCV0754	HCV_NS3_PP-526	DKNQVEGE	D	K	N	Q	V	E	G	E	-3.2492	-1.66898	0.302457
HCV0755	HCV_NS3_PP-527	NQVEGEVQ	N	Q	V	E	G	E	V	Q	0.0368001	-0.281306	0.45089
HCV0756	HCV_NS3_PP-528	VEGEVQIV	V	E	G	E	V	Q	I	V	-2.41186	-0.705676	-1.60179
HCV0757	HCV_NS3_PP-529	GEVQIVST	G	E	V	Q	I	V	S	T	1.77322	0.361137	3.00313
HCV0758	HCV_NS3_PP-530	VQIVSTAA	V	Q	I	V	S	T	A	A	0.659279	1.58615	2.08232
HCV0759	HCV_NS3_PP-531	IVSTAAQT	I	V	S	T	A	A	Q	T	-0.230361	-0.245537	0.710872
HCV0760	HCV_NS3_PP-532	STAAQTFL	S	T	A	A	Q	T	F	L	-1.10679	-0.179193	-0.0675139
HCV0761	HCV_NS3_PP-533	AAQTFLAT	A	A	Q	T	F	L	A	T	-0.49062	-0.152569	0.0804665
HCV0762	HCV_NS3_PP-534	QTFLATCI	Q	T	F	L	A	T	C	I	0.0346674	-0.218302	-0.120447
HCV0763	HCV_NS3_PP-535	FLATCING	F	L	A	T	C	I	N	G	-0.00146913	-0.563257	0.311028
HCV0764	HCV_NS3_PP-536	ATCINGVC	A	T	C	I	N	G	V	C	0.237467	0.212051	-0.179672
HCV0765	HCV_NS3_PP-537	CINGVCWT	C	I	N	G	V	C	W	T	-1.55884	-0.281306	0.144744
HCV0766	HCV_NS3_PP-538	NGVCWTVY	N	G	V	C	W	T	V	Y	0.138022	-0.873556	0.0777525
HCV0767	HCV_NS3_PP-539	VCWTVYHG	V	C	W	T	V	Y	H	G	-0.193736	-0.254346	-0.010624
HCV0768	HCV_NS3_PP-540	WTVYHGAG	W	T	V	Y	H	G	A	G	-0.262387	0.30379	-0.319304
HCV0769	HCV_NS3_PP-541	VYHGAGTR	V	Y	H	G	A	G	T	R	-0.136587	-1.00736	-0.24585
HCV0770	HCV_NS3_PP-542	HGAGTRTI	H	G	A	G	T	R	T	I	-0.465481	-0.995605	-0.352801
HCV0771	HCV_NS3_PP-543	AGTRTIAS	A	G	T	R	T	I	A	S	-0.206847	0.851595	-0.0874605
HCV0772	HCV_NS3_PP-544	TRTIASPK	T	R	T	I	A	S	P	K	-0.253779	-1.07658	-0.314775
HCV0773	HCV_NS3_PP-545	TIASPKGP	T	I	A	S	P	K	G	P	-0.591842	-0.563257	-0.294711
HCV0774	HCV_NS3_PP-546	ASPKGPVI	A	S	P	K	G	P	V	I	0.0748988	-0.432533	0.454958
HCV0775	HCV_NS3_PP-547	PKGPVIQM	P	K	G	P	V	I	Q	M	0.36932	0.141043	-0.000596907
HCV0776	HCV_NS3_PP-548	GPVIQMYT	G	P	V	I	Q	M	Y	T	0.395587	-0.928263	0.356277
HCV0777	HCV_NS3_PP-549	VIQMYTNV	V	I	Q	M	Y	T	N	V	-0.129662	-0.495096	-0.0903815
HCV0778	HCV_NS3_PP-550	QMYTNVDQ	Q	M	Y	T	N	V	D	Q	0.637004	0.0515261	-0.516299
HCV0779	HCV_NS3_PP-551	YTNVDQDL	Y	T	N	V	D	Q	D	L	-0.629724	-0.432533	0.0974031
HCV0780	HCV_NS3_PP-552	NVDQDLVG	N	V	D	Q	D	L	V	G	-0.216011	-0.16498	-0.320449
HCV0781	HCV_NS3_PP-553	DQDLVGWP	D	Q	D	L	V	G	W	P	0.834525	0.906447	0.744024
HCV0782	HCV_NS3_PP-554	DLVGWPAP	D	L	V	G	W	P	A	P	-0.816214	0.000237586	-0.405763
HCV0783	HCV_NS3_PP-555	VGWPAPQG	V	G	W	P	A	P	Q	G	0.552098	0.130921	-0.100355
HCV0784	HCV_NS3_PP-556	WPAPQGSR	W	P	A	P	Q	G	S	R	-3.2492	-1.6665	-0.470675
HCV0785	HCV_NS3_PP-557	APQGSRSL	A	P	Q	G	S	R	S	L	-0.882421	-1.42598	-0.227211
HCV0786	HCV_NS3_PP-558	QGSRSLTP	Q	G	S	R	S	L	T	P	-0.0370527	0.130311	-0.49679
HCV0787	HCV_NS3_PP-559	SRSLTPCT	S	R	S	L	T	P	C	T	2.57592	2.25204	3.43681
HCV0788	HCV_NS3_PP-560	SLTPCTCG	S	L	T	P	C	T	C	G	0.136976	0.584871	0.68256
HCV0789	HCV_NS3_PP-561	TPCTCGSS	T	P	C	T	C	G	S	S	-0.193736	-0.944123	-0.374657
HCV0790	HCV_NS3_PP-562	CTCGSSDL	C	T	C	G	S	S	D	L	-1.10679	1.17777	0.163485
HCV0791	HCV_NS3_PP-563	CGSSDLYL	C	G	S	S	D	L	Y	L	0.760345	0.0515261	-0.723134
HCV0792	HCV_NS3_PP-564	SSDLYLVT	S	S	D	L	Y	L	V	T	-0.300916	0.198408	0.532522
HCV0793	HCV_NS3_PP-565	DLYLVTRH	D	L	Y	L	V	T	R	H	1.0589	-0.956582	-0.415223
HCV0794	HCV_NS3_PP-566	YLVTRHAD	Y	L	V	T	R	H	A	D	-0.402138	1.64862	-0.409358
HCV0795	HCV_NS3_PP-567	VTRHADVI	V	T	R	H	A	D	V	I	-0.640552	-0.493799	-0.388025
HCV0796	HCV_NS3_PP-568	RHADVIPV	R	H	A	D	V	I	P	V	0.0125207	0.265492	0.142306
HCV0797	HCV_NS3_PP-569	ADVIPVRR	A	D	V	I	P	V	R	R	0.0725362	0.0729452	-0.630696
HCV0798	HCV_NS3_PP-570	VIPVRRRG	V	I	P	V	R	R	R	G	-1.99913	0.121826	-0.546976
HCV0799	HCV_NS3_PP-571	PVRRRGDS	P	V	R	R	R	G	D	S	-0.415545	-0.511512	-0.874822
HCV0800	HCV_NS3_PP-572	RRRGDSRG	R	R	R	G	D	S	R	G	-1.99913	-1.66898	-2.78508
HCV0801	HCV_NS3_PP-573	RGDSRGSL	R	G	D	S	R	G	S	L	-1.99913	-0.841475	0.862641
HCV0802	HCV_NS3_PP-574	DSRGSLLS	D	S	R	G	S	L	L	S	-0.789146	-0.139916	-0.0122198
HCV0803	HCV_NS3_PP-575	RGSLLSPR	R	G	S	L	L	S	P	R	-0.545206	-0.534687	0.608929
HCV0804	HCV_NS3_PP-576	SLLSPRPI	S	L	L	S	P	R	P	I	0.374346	0.266058	-0.103843
HCV0805	HCV_NS3_PP-577	LSPRPISY	L	S	P	R	P	I	S	Y	0.179616	-0.148571	-0.148187
HCV0806	HCV_NS3_PP-578	PRPISYLK	P	R	P	I	S	Y	L	K	0.889815	-0.194011	-0.29277
HCV0807	HCV_NS3_PP-579	PISYLKGS	P	I	S	Y	L	K	G	S	0.462147	-1.24153	-0.562432
HCV0808	HCV_NS3_PP-580	SYLKGSSG	S	Y	L	K	G	S	S	G	-0.864844	0.2601	-0.276036
HCV0809	HCV_NS3_PP-581	LKGSSGGP	L	K	G	S	S	G	G	P	0.80679	-0.0679534	-1.14443
HCV0810	HCV_NS3_PP-582	GSSGGPLL	G	S	S	G	G	P	L	L	-1.14611	-0.841475	-1.21409
HCV0811	HCV_NS3_PP-583	SGGPLLCP	S	G	G	P	L	L	C	P	-0.45323	-0.554947	-0.23525
HCV0812	HCV_NS3_PP-584	GPLLCPAG	G	P	L	L	C	P	A	G	0.16286	-0.321294	-0.192157
HCV0813	HCV_NS3_PP-585	LLCPAGHA	L	L	C	P	A	G	H	A	-0.00146913	-0.297281	-1.19705
HCV0814	HCV_NS3_PP-586	CPAGHAVG	C	P	A	G	H	A	V	G	0.395587	-1.52656	-0.683947
HCV0815	HCV_NS3_PP-587	AGHAVGIF	A	G	H	A	V	G	I	F	-0.0928607	-0.48897	-0.305004
HCV0816	HCV_NS3_PP-588	HAVGIFRA	H	A	V	G	I	F	R	A	0.205883	-0.793126	0.299587
HCV0817	HCV_NS3_PP-589	VGIFRAAV	V	G	I	F	R	A	A	V	0.069097	-0.982293	-0.424223
HCV0818	HCV_NS3_PP-590	IFRAAVCT	I	F	R	A	A	V	C	T	-1.94384	-0.8448	-0.878608
HCV0819	HCV_NS3_PP-591	RAAVCTRG	R	A	A	V	C	T	R	G	-2.39618	-2.48986	-0.965889
HCV0820	HCV_NS3_PP-592	AVCTRGVA	A	V	C	T	R	G	V	A	-1.11516	-0.424747	-0.419217
HCV0821	HCV_NS3_PP-593	CTRGVAKA	C	T	R	G	V	A	K	A	-1.09082	-0.705676	-0.338026
HCV0822	HCV_NS3_PP-594	RGVAKAVD	R	G	V	A	K	A	V	D	-0.164959	-0.433345	-0.338912
HCV0823	HCV_NS3_PP-595	VAKAVDFI	V	A	K	A	V	D	F	I	-0.807263	-0.553457	0.0873742
HCV0824	HCV_NS3_PP-596	KAVDFIPV	K	A	V	D	F	I	P	V	-0.453781	-2.53415	0.397718
HCV0825	HCV_NS3_PP-597	VDFIPVEN	V	D	F	I	P	V	E	N	-0.930201	0.139176	-1.00996
HCV0826	HCV_NS3_PP-598	FIPVENLE	F	I	P	V	E	N	L	E	-1.94384	-0.841475	-0.581086
HCV0827	HCV_NS3_PP-599	PVENLETT	P	V	E	N	L	E	T	T	0.595283	1.29187	1.53442
HCV0828	HCV_NS3_PP-600	ENLETTMR	E	N	L	E	T	T	M	R	0.245203	0.570213	0.149777
HCV0829	HCV_NS3_PP-601	LETTMRSP	L	E	T	T	M	R	S	P	0.0855362	-0.272811	-0.828959
HCV0830	HCV_NS3_PP-602	TTMRSPVF	T	T	M	R	S	P	V	F	-0.816214	0.567738	1.62229
HCV0831	HCV_NS3_PP-603	MRSPVFTD	M	R	S	P	V	F	T	D	-0.00210407	-0.497835	-0.277891
HCV0832	HCV_NS3_PP-604	SPVFTDNS	S	P	V	F	T	D	N	S	0.0834362	-0.297281	-0.446375
HCV0833	HCV_NS3_PP-605	VFTDNSSP	V	F	T	D	N	S	S	P	-1.05986	-0.578999	-0.31844
HCV0834	HCV_NS3_PP-606	TDNSSPPV	T	D	N	S	S	P	P	V	-0.901581	-0.232903	-0.494094
HCV0835	HCV_NS3_PP-607	NSSPPVVP	N	S	S	P	P	V	V	P	0.261172	-1.7865	-0.736419
HCV0836	HCV_NS3_PP-608	SPPVVPQS	S	P	P	V	V	P	Q	S	0.16286	-0.179193	-0.12649
HCV0837	HCV_NS3_PP-609	PVVPQSFQ	P	V	V	P	Q	S	F	Q	-0.989601	-0.48897	0.173498
HCV0838	HCV_NS3_PP-610	VPQSFQVA	V	P	Q	S	F	Q	V	A	0.412632	-0.33914	-0.266227
HCV0839	HCV_NS3_PP-611	QSFQVAHL	Q	S	F	Q	V	A	H	L	-0.43122	0.0191774	-0.354741
HCV0840	HCV_NS3_PP-612	FQVAHLHA	F	Q	V	A	H	L	H	A	0.395587	-0.563257	-0.640669
HCV0841	HCV_NS3_PP-613	VAHLHAPT	V	A	H	L	H	A	P	T	-0.677602	-0.871053	-0.506944
HCV0842	HCV_NS3_PP-614	HLHAPTGS	H	L	H	A	P	T	G	S	-0.0928607	-1.14249	-0.383988
HCV0843	HCV_NS3_PP-615	HAPTGSGK	H	A	P	T	G	S	G	K	0.380074	-1.2996	-0.148397
HCV0844	HCV_NS3_PP-616	PTGSGKST	P	T	G	S	G	K	S	T	-0.220862	-0.155142	-0.175032
HCV0845	HCV_NS3_PP-617	GSGKSTKV	G	S	G	K	S	T	K	V	-0.478845	0.73367	0.0900944
HCV0846	HCV_NS3_PP-618	GKSTKVPA	G	K	S	T	K	V	P	A	0.0838881	-0.206595	0.119013
HCV0847	HCV_NS3_PP-619	STKVPAAY	S	T	K	V	P	A	A	Y	-0.261425	-0.00538139	0.848634
HCV0848	HCV_NS3_PP-620	KVPAAYAA	K	V	P	A	A	Y	A	A	-0.591842	0.214468	0.190928
HCV0849	HCV_NS3_PP-621	PAAYAAQG	P	A	A	Y	A	A	Q	G	-0.351796	-0.574532	-0.271735
HCV0850	HCV_NS3_PP-622	AYAAQGYK	A	Y	A	A	Q	G	Y	K	0.615205	-0.0327269	0.0677646
HCV0851	HCV_NS3_PP-623	AAQGYKVL	A	A	Q	G	Y	K	V	L	0.775828	-0.543017	0.341716
HCV0852	HCV_NS3_PP-624	QGYKVLVL	Q	G	Y	K	V	L	V	L	-0.302739	-0.0498919	0.0359413
HCV0853	HCV_NS3_PP-625	YKVLVLNP	Y	K	V	L	V	L	N	P	0.826691	-2.10579	-0.759521
HCV0854	HCV_NS3_PP-626	VLVLNPSV	V	L	V	L	N	P	S	V	-0.528388	-0.578999	-0.865011
HCV0855	HCV_NS3_PP-627	VLNPSVAA	V	L	N	P	S	V	A	A	-0.807263	0.212051	-0.283137
HCV0856	HCV_NS3_PP-628	NPSVAATL	N	P	S	V	A	A	T	L	-0.319366	0.281628	0.124132
HCV0857	HCV_NS3_PP-629	SVAATLGF	S	V	A	A	T	L	G	F	-1.082	-0.971704	-0.155085
HCV0858	HCV_NS3_PP-630	AATLGFGA	A	A	T	L	G	F	G	A	-0.415545	0.428614	0.0858448
HCV0859	HCV_NS3_PP-631	TLGFGAYM	T	L	G	F	G	A	Y	M	-1.05986	-0.303395	0.513374
HCV0860	HCV_NS3_PP-632	GFGAYMSK	G	F	G	A	Y	M	S	K	-0.191173	-0.796398	-0.40222
HCV0861	HCV_NS3_PP-633	GAYMSKAH	G	A	Y	M	S	K	A	H	1.0589	-0.303395	-0.257296
HCV0862	HCV_NS3_PP-634	YMSKAHGI	Y	M	S	K	A	H	G	I	-1.15393	-0.563257	-0.113313
HCV0863	HCV_NS3_PP-635	SKAHGIDP	S	K	A	H	G	I	D	P	-0.930201	-1.05913	0.450371
HCV0864	HCV_NS3_PP-636	AHGIDPNI	A	H	G	I	D	P	N	I	-0.237809	-0.111706	-0.800925
HCV0865	HCV_NS3_PP-637	GIDPNIRT	G	I	D	P	N	I	R	T	-0.844653	-0.462683	-0.793621
HCV0866	HCV_NS3_PP-638	DPNIRTGV	D	P	N	I	R	T	G	V	-0.60236	1.4476	-0.359785
HCV0867	HCV_NS3_PP-639	NIRTGVRT	N	I	R	T	G	V	R	T	0.552098	-0.298994	-1.1321
HCV0868	HCV_NS3_PP-640	RTGVRTIT	R	T	G	V	R	T	I	T	-2.79685	-1.52656	0.0782749
HCV0869	HCV_NS3_PP-641	GVRTITTG	G	V	R	T	I	T	T	G	1.00711	-0.942822	0.442481
HCV0870	HCV_NS3_PP-642	RTITTGSP	R	T	I	T	T	G	S	P	-0.575105	-0.10796	-0.376069
HCV0871	HCV_NS3_PP-643	ITTGSPIT	I	T	T	G	S	P	I	T	0.0368001	-1.11587	-0.332658
HCV0872	HCV_NS3_PP-644	TGSPITYS	T	G	S	P	I	T	Y	S	-0.342315	0.260393	0.563331
HCV0873	HCV_NS3_PP-645	SPITYSTY	S	P	I	T	Y	S	T	Y	-0.516125	0.315042	0.272335
HCV0874	HCV_NS3_PP-646	ITYSTYGK	I	T	Y	S	T	Y	G	K	-0.0928607	-0.956582	0.124519
HCV0875	HCV_NS3_PP-647	YSTYGKFL	Y	S	T	Y	G	K	F	L	1.2486	-1.07658	-0.556968
HCV0876	HCV_NS3_PP-648	TYGKFLAD	T	Y	G	K	F	L	A	D	-0.0771866	-0.422451	-0.956421
HCV0877	HCV_NS3_PP-649	GKFLADGG	G	K	F	L	A	D	G	G	-0.0184894	-1.07501	-0.890896
HCV0878	HCV_NS3_PP-650	FLADGGCS	F	L	A	D	G	G	C	S	-2.39618	0.567738	1.32305
HCV0879	HCV_NS3_PP-651	ADGGCSGG	A	D	G	G	C	S	G	G	-1.99913	-0.705676	-1.43386
HCV0880	HCV_NS3_PP-652	GGCSGGAY	G	G	C	S	G	G	A	Y	-1.36914	-0.764893	0.476942
HCV0881	HCV_NS3_PP-653	CSGGAYDI	C	S	G	G	A	Y	D	I	-0.415545	0.563732	0.16383
HCV0882	HCV_NS3_PP-654	GGAYDIII	G	G	A	Y	D	I	I	I	-0.415545	-1.66898	-1.07902
HCV0883	HCV_NS3_PP-655	AYDIIICD	A	Y	D	I	I	I	C	D	2.34055	3.32184	6.15977
HCV0884	HCV_NS3_PP-656	DIIICDEC	D	I	I	I	C	D	E	C	0.535782	0.563732	4.50329
HCV0885	HCV_NS3_PP-657	IICDECHS	I	I	C	D	E	C	H	S	-0.591842	-0.8448	1.07571
HCV0886	HCV_NS3_PP-658	CDECHSTD	C	D	E	C	H	S	T	D	0.0498156	-0.218741	-0.131867
HCV0887	HCV_NS3_PP-659	ECHSTDAT	E	C	H	S	T	D	A	T	0.310019	0.315042	0.698231
HCV0888	HCV_NS3_PP-660	HSTDATSI	H	S	T	D	A	T	S	I	0.567314	-0.762136	-0.186055
HCV0889	HCV_NS3_PP-661	TDATSILG	T	D	A	T	S	I	L	G	-0.253779	0.439126	-0.195899
HCV0890	HCV_NS3_PP-662	ATSILGIG	A	T	S	I	L	G	I	G	-0.673399	0.0191774	-0.990649
HCV0891	HCV_NS3_PP-663	SILGIGTV	S	I	L	G	I	G	T	V	-0.0184894	-0.563257	0.290525
HCV0892	HCV_NS3_PP-664	LGIGTVLD	L	G	I	G	T	V	L	D	-1.41332	-0.543017	-0.702928
HCV0893	HCV_NS3_PP-665	IGTVLDQA	I	G	T	V	L	D	Q	A	-0.43122	0.315042	-0.345131
HCV0894	HCV_NS3_PP-666	TVLDQAET	T	V	L	D	Q	A	E	T	-0.705829	-0.0679534	-0.54835
HCV0895	HCV_NS3_PP-667	LDQAETAG	L	D	Q	A	E	T	A	G	-0.226476	-0.381223	-0.423171
HCV0896	HCV_NS3_PP-668	QAETAGAR	Q	A	E	T	A	G	A	R	0.771232	-0.121997	-0.401118
HCV0897	HCV_NS3_PP-669	ETAGARLV	E	T	A	G	A	R	L	V	0.069097	-0.738405	-0.204314
HCV0898	HCV_NS3_PP-670	AGARLVVL	A	G	A	R	L	V	V	L	-0.483695	1.10248	0.171527
HCV0899	HCV_NS3_PP-671	ARLVVLAT	A	R	L	V	V	L	A	T	0.851545	2.49434	0.655797
HCV0900	HCV_NS3_PP-672	LVVLATAT	L	V	V	L	A	T	A	T	0.136976	-0.369372	0.88995
HCV0901	HCV_NS3_PP-673	VLATATPP	V	L	A	T	A	T	P	P	0.889815	-0.300117	-0.240191
HCV0902	HCV_NS3_PP-674	ATATPPGS	A	T	A	T	P	P	G	S	0.951818	-0.607551	0.151809
HCV0903	HCV_NS3_PP-675	ATPPGSVT	A	T	P	P	G	S	V	T	-0.692717	-0.709867	-0.585699
HCV0904	HCV_NS3_PP-676	PPGSVTVP	P	P	G	S	V	T	V	P	-1.15393	0.0895708	0.019421
HCV0905	HCV_NS3_PP-677	GSVTVPHP	G	S	V	T	V	P	H	P	-0.629724	-0.84436	-0.213291
HCV0906	HCV_NS3_PP-678	VTVPHPNI	V	T	V	P	H	P	N	I	-1.23645	0.035038	-0.354683
HCV0907	HCV_NS3_PP-679	VPHPNIEE	V	P	H	P	N	I	E	E	0.0368001	1.03535	-0.264023
HCV0908	HCV_NS3_PP-680	HPNIEEVA	H	P	N	I	E	E	V	A	-0.49062	-1.46743	0.279624
HCV0909	HCV_NS3_PP-681	NIEEVALS	N	I	E	E	V	A	L	S	0.450876	-0.298994	0.355938
HCV0910	HCV_NS3_PP-682	EEVALSTT	E	E	V	A	L	S	T	T	-0.298888	-0.0201122	-0.183653
HCV0911	HCV_NS3_PP-683	VALSTTGE	V	A	L	S	T	T	G	E	-0.5977	0.400043	-0.963523
HCV0912	HCV_NS3_PP-684	LSTTGEIP	L	S	T	T	G	E	I	P	0.347409	0.103518	-0.23954
HCV0913	HCV_NS3_PP-685	TTGEIPFY	T	T	G	E	I	P	F	Y	-1.26856	-1.8081	-0.47259
HCV0914	HCV_NS3_PP-686	GEIPFYGK	G	E	I	P	F	Y	G	K	-0.453781	-1.29209	0.0392386
HCV0915	HCV_NS3_PP-687	IPFYGKAI	I	P	F	Y	G	K	A	I	-1.14611	-1.66898	0.751942
HCV0916	HCV_NS3_PP-688	FYGKAIPL	F	Y	G	K	A	I	P	L	-0.647132	0.121826	0.0782749
HCV0917	HCV_NS3_PP-689	GKAIPLEV	G	K	A	I	P	L	E	V	0.359676	0.400043	-0.510667
HCV0918	HCV_NS3_PP-690	AIPLEVIK	A	I	P	L	E	V	I	K	0.826691	-0.218302	-0.206828
HCV0919	HCV_NS3_PP-691	PLEVIKGG	P	L	E	V	I	K	G	G	0.0401059	0.186613	-0.456172
HCV0920	HCV_NS3_PP-692	EVIKGGRH	E	V	I	K	G	G	R	H	-1.26856	-0.8448	-0.108312
HCV0921	HCV_NS3_PP-693	IKGGRHLI	I	K	G	G	R	H	L	I	1.48754	-0.432574	-0.411084
HCV0922	HCV_NS3_PP-694	GGRHLIFC	G	G	R	H	L	I	F	C	4.57074	5.0657	7.35819
HCV0923	HCV_NS3_PP-695	RHLIFCHS	R	H	L	I	F	C	H	S	2.71235	1.10151	3.67305
HCV0924	HCV_NS3_PP-696	LIFCHSKK	L	I	F	C	H	S	K	K	-0.647132	-1.66898	1.20675
HCV0925	HCV_NS3_PP-697	FCHSKKKC	F	C	H	S	K	K	K	C	0.395587	0.428614	0.967664
HCV0924	HCV_NS3_PP-696	LIFCHSKK	L	I	F	C	H	S	K	K	-0.647132	-1.66898	1.20675
HCV0926	HCV_NS3_PP-698	HSKKKCDE	H	S	K	K	K	C	D	E	0.469575	-0.903931	-0.670231
HCV0927	HCV_NS3_PP-699	KKKCDELA	K	K	K	C	D	E	L	A	0.359676	-0.607551	0.570524
HCV0928	HCV_NS3_PP-700	KCDELAAK	K	C	D	E	L	A	A	K	-0.14031	0.170609	0.294925
HCV0929	HCV_NS3_PP-701	DELAAKLV	D	E	L	A	A	K	L	V	1.2486	0.330865	0.141159
HCV0930	HCV_NS3_PP-702	LAAKLVAL	L	A	A	K	L	V	A	L	0.0401059	-0.875197	-0.351417
HCV0931	HCV_NS3_PP-703	AKLVALGI	A	K	L	V	A	L	G	I	0.646167	-0.343658	-0.313875
HCV0932	HCV_NS3_PP-704	LVALGINA	L	V	A	L	G	I	N	A	0.59159	-0.32962	-0.120631
HCV0933	HCV_NS3_PP-705	ALGINAVA	A	L	G	I	N	A	V	A	-1.00172	0.0204781	-0.472213
HCV0934	HCV_NS3_PP-706	GINAVAYY	G	I	N	A	V	A	Y	Y	-0.216011	-0.303395	0.0944448
HCV0935	HCV_NS3_PP-707	NAVAYYRG	N	A	V	A	Y	Y	R	G	-0.0245902	-0.769178	-0.29031
HCV0936	HCV_NS3_PP-708	VAYYRGLD	V	A	Y	Y	R	G	L	D	-0.677602	-0.504125	-0.269211
HCV0937	HCV_NS3_PP-709	YYRGLDVS	Y	Y	R	G	L	D	V	S	-0.136587	-0.0589577	-0.119339
HCV0938	HCV_NS3_PP-710	RGLDVSVI	R	G	L	D	V	S	V	I	-0.440468	0.0104602	-0.837357
HCV0939	HCV_NS3_PP-711	LDVSVIPT	L	D	V	S	V	I	P	T	2.18787	1.97142	3.85582
HCV0940	HCV_NS3_PP-712	VSVIPTSG	V	S	V	I	P	T	S	G	0.595283	1.13348	2.57794
HCV0941	HCV_NS3_PP-713	VIPTSGDV	V	I	P	T	S	G	D	V	0.00836152	1.18533	3.02166
HCV0942	HCV_NS3_PP-714	PTSGDVVV	P	T	S	G	D	V	V	V	0.0834362	0.100812	0.756882
HCV0943	HCV_NS3_PP-715	SGDVVVVA	S	G	D	V	V	V	V	A	-0.930201	-0.297281	0.656658
HCV0944	HCV_NS3_PP-716	DVVVVATD	D	V	V	V	V	A	T	D	-0.0171434	0.519439	0.213663
HCV0945	HCV_NS3_PP-717	VVVATDAL	V	V	V	A	T	D	A	L	0.362395	-0.245537	0.143347
HCV0946	HCV_NS3_PP-718	VATDALMT	V	A	T	D	A	L	M	T	0.851545	0.653239	-0.714613
HCV0947	HCV_NS3_PP-719	TDALMTGY	T	D	A	L	M	T	G	Y	-0.501086	-0.55161	-0.33025
HCV0948	HCV_NS3_PP-720	ALMTGYTG	A	L	M	T	G	Y	T	G	-1.34363	0.214468	0.212601
HCV0949	HCV_NS3_PP-721	MTGYTGDF	M	T	G	Y	T	G	D	F	-0.0771866	0.035038	-0.0358332
HCV0950	HCV_NS3_PP-722	GYTGDFDS	G	Y	T	G	D	F	D	S	-0.191173	-0.253144	-0.943045
HCV0951	HCV_NS3_PP-723	TGDFDSVI	T	G	D	F	D	S	V	I	0.559916	-0.298994	0.173498
HCV0952	HCV_NS3_PP-724	DFDSVIDC	D	F	D	S	V	I	D	C	4.34272	3.45363	9.19819
HCV0953	HCV_NS3_PP-725	DSVIDCNT	D	S	V	I	D	C	N	T	0.810192	0.573259	2.62928
HCV0954	HCV_NS3_PP-726	VIDCNTCV	V	I	D	C	N	T	C	V	1.3863	1.08099	1.60033
HCV0955	HCV_NS3_PP-727	DCNTCVTQ	D	C	N	T	C	V	T	Q	0.260729	-0.712065	-0.540394
HCV0956	HCV_NS3_PP-728	NTCVTQTV	N	T	C	V	T	Q	T	V	-1.11654	-0.152569	-0.322251
HCV0957	HCV_NS3_PP-729	CVTQTVDF	C	V	T	Q	T	V	D	F	-0.220342	-0.335229	0.124341
HCV0958	HCV_NS3_PP-730	TQTVDFSL	T	Q	T	V	D	F	S	L	0.661841	0.277387	-0.259165
HCV0959	HCV_NS3_PP-731	TVDFSLDP	T	V	D	F	S	L	D	P	-0.545206	-0.281306	-0.480447
HCV0960	HCV_NS3_PP-732	DFSLDPTF	D	F	S	L	D	P	T	F	-0.647132	-0.620349	0.282002
HCV0961	HCV_NS3_PP-733	SLDPTFTI	S	L	D	P	T	F	T	I	0.255315	-1.26074	0.828354
HCV0962	HCV_NS3_PP-734	DPTFTIET	D	P	T	F	T	I	E	T	-1.14611	-0.563257	2.32445
HCV0963	HCV_NS3_PP-735	TFTIETIT	T	F	T	I	E	T	I	T	-0.816214	-1.18384	0.904001
HCV0964	HCV_NS3_PP-736	TIETITLP	T	I	E	T	I	T	L	P	-0.714992	-2.10579	-0.775107
HCV0965	HCV_NS3_PP-737	ETITLPQD	E	T	I	T	L	P	Q	D	0.00836152	0.095618	-0.152455
HCV0966	HCV_NS3_PP-738	ITLPQDAV	I	T	L	P	Q	D	A	V	-1.94384	0.82112	-0.287651
HCV0967	HCV_NS3_PP-739	LPQDAVSR	L	P	Q	D	A	V	S	R	0.374346	-0.823199	-0.341166
HCV0968	HCV_NS3_PP-740	QDAVSRTQ	Q	D	A	V	S	R	T	Q	-1.2262	0.0922473	-0.58274
HCV0969	HCV_NS3_PP-741	AVSRTQRR	A	V	S	R	T	Q	R	R	-0.714992	0.220613	0.711958
HCV0970	HCV_NS3_PP-742	SRTQRRGR	S	R	T	Q	R	R	G	R	-0.319366	-1.05859	-0.604514
HCV0971	HCV_NS3_PP-743	TQRRGRTG	T	Q	R	R	G	R	T	G	-2.05782	-0.253144	-0.45428
HCV0972	HCV_NS3_PP-744	RRGRTGRG	R	R	G	R	T	G	R	G	-1.99913	-0.841475	-2.78508
HCV0973	HCV_NS3_PP-745	GRTGRGKP	G	R	T	G	R	G	K	P	1.62442	-2.03831	0.151809
HCV0974	HCV_NS3_PP-746	TGRGKPGI	T	G	R	G	K	P	G	I	-1.41332	-0.161284	-0.898146
HCV0975	HCV_NS3_PP-747	RGKPGIYR	R	G	K	P	G	I	Y	R	0.324626	-0.0229375	-0.624472
HCV0976	HCV_NS3_PP-748	KPGIYRFV	K	P	G	I	Y	R	F	V	-0.483695	-0.504125	-0.449818
HCV0977	HCV_NS3_PP-749	GIYRFVAP	G	I	Y	R	F	V	A	P	-1.14611	0.121826	-1.41153
HCV0978	HCV_NS3_PP-750	YRFVAPGE	Y	R	F	V	A	P	G	E	-0.647132	0.121826	1.82447
HCV0979	HCV_NS3_PP-751	FVAPGERP	F	V	A	P	G	E	R	P	-1.99913	-0.841475	-1.21409
HCV0980	HCV_NS3_PP-752	APGERPSG	A	P	G	E	R	P	S	G	-1.26856	-0.253144	-0.883691
HCV0981	HCV_NS3_PP-753	GERPSGMF	G	E	R	P	S	G	M	F	-0.00146913	-1.39441	-0.296784
HCV0982	HCV_NS3_PP-754	RPSGMFDS	R	P	S	G	M	F	D	S	-0.293099	-2.14714	-0.737455
HCV0983	HCV_NS3_PP-755	SGMFDSSV	S	G	M	F	D	S	S	V	-0.0184894	-0.841475	-0.348896
HCV0984	HCV_NS3_PP-756	MFDSSVLC	M	F	D	S	S	V	L	C	4.14586	5.2204	8.15939
HCV0985	HCV_NS3_PP-757	DSSVLCEC	D	S	S	V	L	C	E	C	5.22386	3.67146	6.44467
HCV0986	HCV_NS3_PP-758	SVLCECYD	S	V	L	C	E	C	Y	D	-1.14611	-0.841475	0.35892
HCV0987	HCV_NS3_PP-759	LCECYDAG	L	C	E	C	Y	D	A	G	-0.816214	0.567738	-1.08677
HCV0988	HCV_NS3_PP-760	ECYDAGCA	E	C	Y	D	A	G	C	A	0.261172	0.561071	0.216113
HCV0989	HCV_NS3_PP-761	YDAGCAWY	Y	D	A	G	C	A	W	Y	-0.5977	0.198408	-0.917382
HCV0990	HCV_NS3_PP-762	AGCAWYEL	A	G	C	A	W	Y	E	L	0.0368001	-1.11587	0.092005
HCV0991	HCV_NS3_PP-763	CAWYELTP	C	A	W	Y	E	L	T	P	0.250655	-0.303823	-0.32002
HCV0992	HCV_NS3_PP-764	WYELTPAE	W	Y	E	L	T	P	A	E	0.245689	-0.321294	0.154065
HCV0993	HCV_NS3_PP-765	ELTPAETT	E	L	T	P	A	E	T	T	-0.607812	-0.281306	0.285478
HCV0994	HCV_NS3_PP-766	TPAETTVR	T	P	A	E	T	T	V	R	-0.302739	-0.31264	-0.337043
HCV0995	HCV_NS3_PP-767	AETTVRLR	A	E	T	T	V	R	L	R	0.679885	-0.0615539	-0.469483
HCV0996	HCV_NS3_PP-768	TTVRLRAY	T	T	V	R	L	R	A	Y	0.575826	-0.932867	-0.120534
HCV0997	HCV_NS3_PP-769	VRLRAYMN	V	R	L	R	A	Y	M	N	-0.816214	-0.956582	-0.564955
HCV0998	HCV_NS3_PP-770	LRAYMNTP	L	R	A	Y	M	N	T	P	0.136976	-0.0926567	-0.0219366
HCV0999	HCV_NS3_PP-771	AYMNTPGL	A	Y	M	N	T	P	G	L	0.154093	-0.578999	-0.463372
HCV1000	HCV_NS3_PP-772	MNTPGLPV	M	N	T	P	G	L	P	V	-0.415545	0.474331	-0.334584
HCV1001	HCV_NS3_PP-773	TPGLPVCQ	T	P	G	L	P	V	C	Q	-0.854484	0.557183	-1.41114
HCV1002	HCV_NS3_PP-774	GLPVCQDH	G	L	P	V	C	Q	D	H	-1.3541	-0.84436	-0.283279
HCV1003	HCV_NS3_PP-775	PVCQDHLE	P	V	C	Q	D	H	L	E	0.661841	0.519439	0.20184
HCV1004	HCV_NS3_PP-776	CQDHLEFW	C	Q	D	H	L	E	F	W	-0.413331	0.388585	0.00362632
HCV1005	HCV_NS3_PP-777	DHLEFWEG	D	H	L	E	F	W	E	G	-0.237809	-0.534687	-0.584903
HCV1006	HCV_NS3_PP-778	LEFWEGVF	L	E	F	W	E	G	V	F	-0.193736	-0.432574	-0.409125
HCV1007	HCV_NS3_PP-779	FWEGVFTG	F	W	E	G	V	F	T	G	-0.545206	0.82112	-1.53132
HCV1008	HCV_NS3_PP-780	EGVFTGLT	E	G	V	F	T	G	L	T	-1.15575	-0.84436	-0.117327
HCV1009	HCV_NS3_PP-781	VFTGLTHI	V	F	T	G	L	T	H	I	-1.54317	-0.705676	-0.00998815
HCV1010	HCV_NS3_PP-782	TGLTHIDA	T	G	L	T	H	I	D	A	1.00711	0.277387	0.428145
HCV1011	HCV_NS3_PP-783	LTHIDAHF	L	T	H	I	D	A	H	F	-0.95883	-0.6897	-0.480241
HCV1012	HCV_NS3_PP-784	HIDAHFLS	H	I	D	A	H	F	L	S	0.395587	-0.253144	-0.200923
HCV1013	HCV_NS3_PP-785	DAHFLSQT	D	A	H	F	L	S	Q	T	0.595283	-0.17491	0.237768
HCV1014	HCV_NS3_PP-786	HFLSQTKQ	H	F	L	S	Q	T	K	Q	-0.854484	-0.220543	-1.42519
HCV1015	HCV_NS3_PP-787	LSQTKQSG	L	S	Q	T	K	Q	S	G	-0.478845	0.583973	-0.543368
HCV1016	HCV_NS3_PP-788	QTKQSGEN	Q	T	K	Q	S	G	E	N	-0.178621	0.0922473	-0.288686
HCV1017	HCV_NS3_PP-789	KQSGENLP	K	Q	S	G	E	N	L	P	0.0457513	-1.15588	-0.312059
HCV1018	HCV_NS3_PP-790	SGENLPYL	S	G	E	N	L	P	Y	L	-0.392116	0.561071	-0.889955
HCV1019	HCV_NS3_PP-791	ENLPYLVA	E	N	L	P	Y	L	V	A	-0.49062	0.130921	0.768672
HCV1020	HCV_NS3_PP-792	LPYLVAYQ	L	P	Y	L	V	A	Y	Q	0.0948101	0.0515261	0.552476
HCV1021	HCV_NS3_PP-793	YLVAYQAT	Y	L	V	A	Y	Q	A	T	-1.99913	-0.841475	-2.78508
HCV1022	HCV_NS3_PP-794	VAYQATVC	V	A	Y	Q	A	T	V	C	0.205883	0.0895708	1.30203
HCV1023	HCV_NS3_PP-795	YQATVCAR	Y	Q	A	T	V	C	A	R	0.0368001	0.557183	-0.0226826
HCV1024	HCV_NS3_PP-796	ATVCARAQ	A	T	V	C	A	R	A	Q	0.544733	0.141043	0.252435
HCV1025	HCV_NS3_PP-797	VCARAQAP	V	C	A	R	A	Q	A	P	-0.5977	-0.443862	-0.10428
HCV1026	HCV_NS3_PP-798	ARAQAPPP	A	R	A	Q	A	P	P	P	-0.402138	-0.253144	-0.834931
HCV1027	HCV_NS3_PP-799	AQAPPPSW	A	Q	A	P	P	P	S	W	-0.690155	-0.253144	0.456281
HCV1028	HCV_NS3_PP-800	APPPSWDQ	A	P	P	P	S	W	D	Q	-0.897771	-1.26074	0.0171584
HCV1029	HCV_NS3_PP-801	PPSWDQMW	P	P	S	W	D	Q	M	W	-0.989501	0.851595	0.438048
HCV1030	HCV_NS3_PP-802	SWDQMWKC	S	W	D	Q	M	W	K	C	0.991037	1.41509	2.68917
HCV1031	HCV_NS3_PP-803	DQMWKCLI	D	Q	M	W	K	C	L	I	0.399233	0.116102	0.0864136
HCV1032	HCV_NS3_PP-804	MWKCLIRL	M	W	K	C	L	I	R	L	1.3888	-0.354645	0.311136
HCV1033	HCV_NS3_PP-805	KCLIRLKP	K	C	L	I	R	L	K	P	0.704864	-0.742687	-0.136478
HCV1034	HCV_NS3_PP-806	LIRLKPTL	L	I	R	L	K	P	T	L	0.154093	-0.534104	-0.597243
HCV1035	HCV_NS3_PP-807	RLKPTLHG	R	L	K	P	T	L	H	G	-0.0118296	0.242623	-0.591447
HCV1036	HCV_NS3_PP-808	KPTLHGPT	K	P	T	L	H	G	P	T	0.197423	0.30379	-1.09159
HCV1037	HCV_NS3_PP-809	TLHGPTPL	T	L	H	G	P	T	P	L	-0.4324	-0.216214	-0.504414
HCV1038	HCV_NS3_PP-810	HGPTPLLY	H	G	P	T	P	L	L	Y	-0.690155	1.38461	-0.32214
HCV1039	HCV_NS3_PP-811	PTPLLYRL	P	T	P	L	L	Y	R	L	0.0794695	0.0519483	-0.0882517
HCV1040	HCV_NS3_PP-812	PLLYRLGA	P	L	L	Y	R	L	G	A	-0.387644	0.0809542	-0.106405
HCV1041	HCV_NS3_PP-813	LYRLGAVQ	L	Y	R	L	G	A	V	Q	-0.402358	-0.578999	-0.604331
HCV1042	HCV_NS3_PP-814	RLGAVQNE	R	L	G	A	V	Q	N	E	-0.0184894	-1.2667	0.422255
HCV1043	HCV_NS3_PP-815	GAVQNEIT	G	A	V	Q	N	E	I	T	-0.0926693	0.0895708	-0.843449
HCV1044	HCV_NS3_PP-816	VQNEITLT	V	Q	N	E	I	T	L	T	1.11217	0.893602	3.0762
HCV1045	HCV_NS3_PP-817	NEITLTHP	N	E	I	T	L	T	H	P	1.06181	-1.08923	-0.576006
HCV1046	HCV_NS3_PP-818	ITLTHPVT	I	T	L	T	H	P	V	T	-1.94384	0.000237586	-0.309014
HCV1047	HCV_NS3_PP-819	LTHPVTKY	L	T	H	P	V	T	K	Y	-1.23645	-0.139706	1.37932
HCV1048	HCV_NS3_PP-820	HPVTKYIM	H	P	V	T	K	Y	I	M	-0.415545	-0.0997704	-0.399652
HCV1049	HCV_NS3_PP-821	VTKYIMTC	V	T	K	Y	I	M	T	C	4.17071	4.16819	7.50511
HCV1050	HCV_NS3_PP-822	KYIMTCMS	K	Y	I	M	T	C	M	S	0.261172	-0.963063	2.25975
HCV1051	HCV_NS3_PP-823	IMTCMSAD	I	M	T	C	M	S	A	D	0.535782	0.400043	0.97363
HCV1052	HCV_NS3_PP-824	TCMSADLE	T	C	M	S	A	D	L	E	-0.354726	-0.057831	-0.283857
HCV1053	HCV_NS3_PP-825	MSADLEVV	M	S	A	D	L	E	V	V	-0.783917	-0.898724	-0.595847
HCV1054	HCV_NS3_PP-826	ADLEVVTS	A	D	L	E	V	V	T	S	0.197423	0.583973	0.925228
HCV1055	HCV_NS3_PP-827	LEVVTSTW	L	E	V	V	T	S	T	W	1.21269	-0.6897	0.398931
HCV1056	HCV_NS3_PP-828	VVTSTWVL	V	V	T	S	T	W	V	L	-1.99913	-1.66898	-0.165512
HCV1057	HCV_NS3_PP-829	TSTWVLVG	T	S	T	W	V	L	V	G	-1.14611	-1.18384	-0.175532
HCV1058	HCV_NS3_PP-830	TWVLVGGV	T	W	V	L	V	G	G	V	-0.690155	0.0519831	-0.306716
HCV1059	HCV_NS3_PP-831	VLVGGVLA	V	L	V	G	G	V	L	A	0.450876	0.371339	-0.622683
HCV1060	HCV_NS3_PP-832	VGGVLAAL	V	G	G	V	L	A	A	L	-0.647132	-0.841475	-1.7365
HCV1061	HCV_NS3_PP-833	GVLAALAA	G	V	L	A	A	L	A	A	-1.44486	-0.462683	-0.671377
HCV1062	HCV_NS3_PP-834	LAALAAYC	L	A	A	L	A	A	Y	C	-0.890067	0.667466	0.702324
HCV1063	HCV_NS3_PP-835	ALAAYCLS	A	L	A	A	Y	C	L	S	0.203482	0.0377404	0.413365
HCV1064	HCV_NS3_PP-836	AAYCLSTG	A	A	Y	C	L	S	T	G	-1.04419	0.400043	-0.608024
HCV1065	HCV_NS3_PP-837	YCLSTGCV	Y	C	L	S	T	G	C	V	-1.10679	0.266058	-0.0451558
HCV1066	HCV_NS3_PP-838	LSTGCVVI	L	S	T	G	C	V	V	I	-0.136587	-0.335229	0.0175311
HCV1067	HCV_NS3_PP-839	TGCVVIVG	T	G	C	V	V	I	V	G	-1.53062	0.798321	-0.652595
HCV1068	HCV_NS3_PP-840	CVVIVGRV	C	V	V	I	V	G	R	V	0.760345	0.0191774	-0.229263
HCV1069	HCV_NS3_PP-841	VIVGRVVL	V	I	V	G	R	V	V	L	-0.415545	-0.703201	-0.356618
HCV1070	HCV_NS3_PP-842	VGRVVLSG	V	G	R	V	V	L	S	G	-1.43036	0.139176	-0.109955
HCV1071	HCV_NS3_PP-843	RVVLSGKP	R	V	V	L	S	G	K	P	0.154093	-0.620349	-0.675536
HCV1072	HCV_NS3_PP-844	VLSGKPAI	V	L	S	G	K	P	A	I	-0.316902	-0.0440559	-0.168293
HCV1073	HCV_NS3_PP-845	SGKPAIIP	S	G	K	P	A	I	I	P	-0.0446486	-0.636596	0.242322
HCV1074	HCV_NS3_PP-846	KPAIIPDR	K	P	A	I	I	P	D	R	-0.261425	-0.739043	-0.91252
HCV1075	HCV_NS3_PP-847	AIIPDREV	A	I	I	P	D	R	E	V	0.203482	-0.419872	-0.339095
HCV1076	HCV_NS3_PP-848	IPDREVLY	I	P	D	R	E	V	L	Y	-0.816214	-0.281306	-0.419516
HCV1077	HCV_NS3_PP-849	DREVLYRE	D	R	E	V	L	Y	R	E	-0.628093	-0.582925	-0.5952
HCV1078	HCV_NS3_PP-850	EVLYREFD	E	V	L	Y	R	E	F	D	0.285555	0.709972	-0.518456
HCV1079	HCV_NS3_PP-851	LYREFDEM	L	Y	R	E	F	D	E	M	1.33351	-1.00736	-0.147592
HCV1080	HCV_NS3_PP-852	REFDEMEE	R	E	F	D	E	M	E	E	1.68754	-0.139706	-0.0698775
HCV1081	HCV_NS3_PP-853	FDEMEECS	F	D	E	M	E	E	C	S	3.96964	4.81437	8.54673
HCV1082	HCV_NS3_PP-854	EMEECSQH	E	M	E	E	C	S	Q	H	3.12751	2.96875	6.4192
HCV1083	HCV_NS3_PP-855	EECSQHLP	E	E	C	S	Q	H	L	P	1.91483	1.92684	3.68482
HCV1084	HCV_NS3_PP-856	CSQHLPYI	C	S	Q	H	L	P	Y	I	-0.220342	-0.296315	0.157517
HCV1085	HCV_NS3_PP-857	QHLPYIEQ	Q	H	L	P	Y	I	E	Q	-0.543738	-0.152569	-1.03433
HCV1086	HCV_NS3_PP-858	LPYIEQGM	L	P	Y	I	E	Q	G	M	0.460898	0.166903	-0.241155
HCV1087	HCV_NS3_PP-859	YIEQGMML	Y	I	E	Q	G	M	M	L	-1.05986	-2.17214	0.122688
HCV1088	HCV_NS3_PP-860	EQGMMLAE	E	Q	G	M	M	L	A	E	-0.206847	-0.328786	-1.23528
HCV1089	HCV_NS3_PP-861	GMMLAEQF	G	M	M	L	A	E	Q	F	-0.375828	-0.902732	-0.641323
HCV1090	HCV_NS3_PP-862	MLAEQFKQ	M	L	A	E	Q	F	K	Q	-0.692717	-0.928263	-0.0597715
HCV1091	HCV_NS3_PP-863	AEQFKQKA	A	E	Q	F	K	Q	K	A	-0.193736	-0.553457	-1.03441
HCV1092	HCV_NS3_PP-864	QFKQKALG	Q	F	K	Q	K	A	L	G	0.249757	-0.258133	-0.428268
HCV1093	HCV_NS3_PP-865	KQKALGLL	K	Q	K	A	L	G	L	L	0.760154	-0.48897	-0.229522
HCV1094	HCV_NS3_PP-866	KALGLLQT	K	A	L	G	L	L	Q	T	1.1574	-0.303395	-0.24093
HCV1095	HCV_NS3_PP-867	LGLLQTAS	L	G	L	L	Q	T	A	S	0.95988	0.471621	0.00505922
HCV1096	HCV_NS3_PP-868	LLQTASRQ	L	L	Q	T	A	S	R	Q	-0.316902	-0.328786	0.138213
HCV1097	HCV_NS3_PP-869	QTASRQAE	Q	T	A	S	R	Q	A	E	-0.677602	0.0897447	-0.324118
HCV1098	HCV_NS3_PP-870	ASRQAEVI	A	S	R	Q	A	E	V	I	-0.426445	-0.554947	0.216952
HCV1099	HCV_NS3_PP-871	RQAEVIAP	R	Q	A	E	V	I	A	P	-0.298888	-0.445969	-0.355821
HCV1100	HCV_NS3_PP-872	AEVIAPAV	A	E	V	I	A	P	A	V	-0.354726	0.724961	-0.00947742
HCV1101	HCV_NS3_PP-873	VIAPAVQT	V	I	A	P	A	V	Q	T	-0.206847	-0.0679534	-0.463021
HCV1102	HCV_NS3_PP-874	APAVQTNW	A	P	A	V	Q	T	N	W	-0.440468	0.195239	-0.229163
HCV1103	HCV_NS3_PP-875	AVQTNWQK	A	V	Q	T	N	W	Q	K	0.754296	-0.328786	-0.188987
HCV1104	HCV_NS3_PP-876	QTNWQKLE	Q	T	N	W	Q	K	L	E	-0.855119	-0.454858	-0.116089
HCV1105	HCV_NS3_PP-877	NWQKLETF	N	W	Q	K	L	E	T	F	-0.527111	-0.561834	-0.724255
HCV1106	HCV_NS3_PP-878	QKLETFWA	Q	K	L	E	T	F	W	A	0.712079	-0.218302	-0.172861
HCV1107	HCV_NS3_PP-879	LETFWAKH	L	E	T	F	W	A	K	H	-0.253779	-0.310061	0.0443412
HCV1108	HCV_NS3_PP-880	TFWAKHMW	T	F	W	A	K	H	M	W	-0.877605	-0.898724	-0.382226
HCV1109	HCV_NS3_PP-881	WAKHMWNF	W	A	K	H	M	W	N	F	-0.344231	-0.211675	-0.350951
HCV1110	HCV_NS3_PP-882	KHMWNFIS	K	H	M	W	N	F	I	S	-1.54317	-2.23	0.0782933
HCV1111	HCV_NS3_PP-883	MWNFISGI	M	W	N	F	I	S	G	I	-0.930201	0.198408	-0.135126
HCV1112	HCV_NS3_PP-884	NFISGIQY	N	F	I	S	G	I	Q	Y	-1.84262	-0.8448	-1.22798
HCV1113	HCV_NS3_PP-885	ISGIQYLA	I	S	G	I	Q	Y	L	A	0.559916	-1.18384	-0.235527
HCV1114	HCV_NS3_PP-886	GIQYLAGL	G	I	Q	Y	L	A	G	L	-1.05986	-0.996028	-0.589637
HCV1115	HCV_NS3_PP-887	QYLAGLST	Q	Y	L	A	G	L	S	T	0.285555	-0.320871	-0.574044
HCV1116	HCV_NS3_PP-888	LAGLSTLP	L	A	G	L	S	T	L	P	0.834525	0.214468	0.00409755
HCV1117	HCV_NS3_PP-889	GLSTLPGN	G	L	S	T	L	P	G	N	-0.319366	0.0897447	-0.521851
HCV1118	HCV_NS3_PP-890	STLPGNPA	S	T	L	P	G	N	P	A	-1.94384	-0.534687	0.0645398
HCV1119	HCV_NS3_PP-891	LPGNPAIA	L	P	G	N	P	A	I	A	0.826691	-0.428291	-0.355012
HCV1120	HCV_NS3_PP-892	GNPAIASL	G	N	P	A	I	A	S	L	-1.0544	-0.622754	-0.372338
HCV1121	HCV_NS3_PP-893	PAIASLMA	P	A	I	A	S	L	M	A	0.497512	-0.768062	0.0251443
HCV1122	HCV_NS3_PP-894	IASLMAFT	I	A	S	L	M	A	F	T	-0.854484	-1.83686	-0.55978
HCV1123	HCV_NS3_PP-895	SLMAFTAA	S	L	M	A	F	T	A	A	0.0368001	-0.297281	0.465789
HCV1124	HCV_NS3_PP-896	MAFTAAVT	M	A	F	T	A	A	V	T	0.559916	1.03535	-0.805121
HCV1125	HCV_NS3_PP-897	FTAAVTSP	F	T	A	A	V	T	S	P	-3.2492	0.121826	0.526623
HCV1126	HCV_NS3_PP-898	AAVTSPLT	A	A	V	T	S	P	L	T	-0.178621	-0.245537	-0.152807
HCV1127	HCV_NS3_PP-899	VTSPLTTS	V	T	S	P	L	T	T	S	-0.591842	-0.963063	-0.536641
HCV1128	HCV_NS3_PP-900	SPLTTSQT	S	P	L	T	T	S	Q	T	-0.371741	-0.524174	-0.390104
HCV1129	HCV_NS3_PP-901	LTTSQTLL	L	T	T	S	Q	T	L	L	0.00836152	-0.0327269	-0.23171
HCV1130	HCV_NS3_PP-902	TSQTLLFN	T	S	Q	T	L	L	F	N	-0.336757	-0.126205	0.345044
HCV1131	HCV_NS3_PP-903	QTLLFNIL	Q	T	L	L	F	N	I	L	0.689812	-0.430985	-0.132614
HCV1132	HCV_NS3_PP-904	LLFNILGG	L	L	F	N	I	L	G	G	0.154093	-1.47481	-0.216566
HCV1133	HCV_NS3_PP-905	FNILGGWV	F	N	I	L	G	G	W	V	-2.39618	-1.18384	-0.357253
HCV1134	HCV_NS3_PP-906	ILGGWVAA	I	L	G	G	W	V	A	A	-1.99913	-0.841475	-0.295123
HCV1135	HCV_NS3_PP-907	GGWVAAQL	G	G	W	V	A	A	Q	L	-0.647132	-1.66898	-0.793397
HCV1136	HCV_NS3_PP-908	WVAAQLAA	W	V	A	A	Q	L	A	A	0.205883	-2.48986	-0.297409
HCV1137	HCV_NS3_PP-909	AAQLAAPG	A	A	Q	L	A	A	P	G	-0.812909	-1.39441	-0.515906
HCV1138	HCV_NS3_PP-910	QLAAPGAA	Q	L	A	A	P	G	A	A	-0.812909	-0.303395	-0.884292
HCV1139	HCV_NS3_PP-911	AAPGAATA	A	A	P	G	A	A	T	A	0.450876	0.0519831	0.0416923
HCV1140	HCV_NS3_PP-912	PGAATAFV	P	G	A	A	T	A	F	V	0.301041	0.385555	-0.447408
HCV1141	HCV_NS3_PP-913	AATAFVGA	A	A	T	A	F	V	G	A	-0.882421	0.1185	0.358668
HCV1142	HCV_NS3_PP-914	TAFVGAGL	T	A	F	V	G	A	G	L	-0.49062	-0.321294	-0.201208
HCV1143	HCV_NS3_PP-915	FVGAGLAG	F	V	G	A	G	L	A	G	-1.99913	-0.841475	-2.78508
HCV1144	HCV_NS3_PP-916	GAGLAGAA	G	A	G	L	A	G	A	A	-1.99913	-0.841475	-2.78508
HCV1145	HCV_NS3_PP-917	GLAGAAIG	G	L	A	G	A	A	I	G	0.205883	0.214468	-0.13332
HCV1146	HCV_NS3_PP-918	AGAAIGSV	A	G	A	A	I	G	S	V	-0.237809	-0.511512	-0.676669
HCV1147	HCV_NS3_PP-919	AAIGSVGL	A	A	I	G	S	V	G	L	0.374346	-0.335229	-0.643736
HCV1148	HCV_NS3_PP-920	IGSVGLGK	I	G	S	V	G	L	G	K	-0.545206	0.561071	-0.0384975
HCV1149	HCV_NS3_PP-921	SVGLGKVL	S	V	G	L	G	K	V	L	-1.53062	1.17777	-0.0840103
HCV1150	HCV_NS3_PP-922	GLGKVLID	G	L	G	K	V	L	I	D	1.2486	-0.16498	-0.747688
HCV1151	HCV_NS3_PP-923	GKVLIDIL	G	K	V	L	I	D	I	L	-1.8972	0.214468	-0.163125
HCV1152	HCV_NS3_PP-924	VLIDILAG	V	L	I	D	I	L	A	G	-1.15393	-0.832339	-0.129511
HCV1153	HCV_NS3_PP-925	IDILAGYG	I	D	I	L	A	G	Y	G	0.395587	-1.42598	-0.432582
HCV1154	HCV_NS3_PP-926	ILAGYGAG	I	L	A	G	Y	G	A	G	-1.99913	-0.841475	0.356896
HCV1155	HCV_NS3_PP-927	AGYGAGVA	A	G	Y	G	A	G	V	A	-0.0928607	-0.648258	-0.0296044
HCV1156	HCV_NS3_PP-928	YGAGVAGA	Y	G	A	G	V	A	G	A	-1.99913	-0.841475	-2.78508
HCV1157	HCV_NS3_PP-929	AGVAGALV	A	G	V	A	G	A	L	V	-2.19665	-1.24461	0.170796
HCV1158	HCV_NS3_PP-930	VAGALVAF	V	A	G	A	L	V	A	F	0.310019	0.328573	-0.623769
HCV1159	HCV_NS3_PP-931	GALVAFKI	G	A	L	V	A	F	K	I	-2.79685	-0.705676	-0.647039
HCV1160	HCV_NS3_PP-932	LVAFKIMS	L	V	A	F	K	I	M	S	-0.298253	-0.703201	0.610726
HCV1161	HCV_NS3_PP-933	AFKIMSGE	A	F	K	I	M	S	G	E	-0.690155	-1.6665	-1.30031
HCV1162	HCV_NS3_PP-934	KIMSGEVP	K	I	M	S	G	E	V	P	-0.545206	-0.956582	-0.210721
HCV1163	HCV_NS3_PP-935	MSGEVPST	M	S	G	E	V	P	S	T	-0.60236	0.532315	-0.173292
HCV1164	HCV_NS3_PP-936	GEVPSTED	G	E	V	P	S	T	E	D	0.380074	0.197034	-0.269194
HCV1165	HCV_NS3_PP-937	VPSTEDLV	V	P	S	T	E	D	L	V	-0.237809	1.03535	0.478991
HCV1166	HCV_NS3_PP-938	STEDLVNL	S	T	E	D	L	V	N	L	-0.316902	-0.432533	0.526642
HCV1167	HCV_NS3_PP-939	EDLVNLLP	E	D	L	V	N	L	L	P	-0.351796	-1.04515	-0.428924
HCV1168	HCV_NS3_PP-940	LVNLLPAI	L	V	N	L	L	P	A	I	0.675029	-0.194848	-0.38449
HCV1169	HCV_NS3_PP-941	NLLPAILS	N	L	L	P	A	I	L	S	0.380074	-0.0997704	-0.297148
HCV1170	HCV_NS3_PP-942	LPAILSPG	L	P	A	I	L	S	P	G	-0.0928607	-0.161284	-0.024137
HCV1171	HCV_NS3_PP-943	AILSPGAL	A	I	L	S	P	G	A	L	0.450876	0.851595	0.287836
HCV1172	HCV_NS3_PP-944	LSPGALVV	L	S	P	G	A	L	V	V	0.0401059	0.234709	-0.320215
HCV1173	HCV_NS3_PP-945	PGALVVGV	P	G	A	L	V	V	G	V	-0.74374	0.663184	-0.54716
HCV1174	HCV_NS3_PP-946	ALVVGVVC	A	L	V	V	G	V	V	C	1.49918	1.45909	3.93185
HCV1175	HCV_NS3_PP-947	VVGVVCAA	V	V	G	V	V	C	A	A	1.1895	1.36182	2.46913
HCV1176	HCV_NS3_PP-948	GVVCAAIL	G	V	V	C	A	A	I	L	0.68059	0.413632	2.23883
HCV1177	HCV_NS3_PP-949	VCAAILRR	V	C	A	A	I	L	R	R	-0.293099	-0.705676	-1.16174
HCV1178	HCV_NS3_PP-950	AAILRRHV	A	A	I	L	R	R	H	V	-0.5977	-1.2667	-0.861091
HCV1179	HCV_NS3_PP-951	ILRRHVGP	I	L	R	R	H	V	G	P	-0.816214	-1.18384	-0.459519
HCV1180	HCV_NS3_PP-952	RRHVGPGE	R	R	H	V	G	P	G	E	0.689812	0.0204781	-0.864049
HCV1181	HCV_NS3_PP-953	HVGPGEGA	H	V	G	P	G	E	G	A	-0.841296	0.00671871	-0.608024
HCV1182	HCV_NS3_PP-954	GPGEGAVQ	G	P	G	E	G	A	V	Q	-0.14031	-1.15588	-0.633431
HCV1183	HCV_NS3_PP-955	GEGAVQWM	G	E	G	A	V	Q	W	M	-1.55884	-0.0440559	-0.252715
HCV1184	HCV_NS3_PP-956	GAVQWMNR	G	A	V	Q	W	M	N	R	-0.440468	-0.375378	-0.42488
HCV1185	HCV_NS3_PP-957	VQWMNRLI	V	Q	W	M	N	R	L	I	0.395587	-1.24461	-0.19958
HCV1186	HCV_NS3_PP-958	WMNRLIAF	W	M	N	R	L	I	A	F	-0.532019	-0.16498	0.732486
HCV1187	HCV_NS3_PP-959	NRLIAFAS	N	R	L	I	A	F	A	S	-0.606861	-0.672179	0.2969
HCV1188	HCV_NS3_PP-960	LIAFASRG	L	I	A	F	A	S	R	G	-0.882421	-1.00736	-0.319475
HCV1189	HCV_NS3_PP-961	AFASRGNH	A	F	A	S	R	G	N	H	0.554762	-0.709867	-0.0199529
HCV1190	HCV_NS3_PP-962	ASRGNHVS	A	S	R	G	N	H	V	S	-0.302739	-0.0408239	-0.476113
HCV1191	HCV_NS3_PP-963	RGNHVSPT	R	G	N	H	V	S	P	T	0.00613763	0.0159488	-0.309647
HCV1192	HCV_NS3_PP-964	NHVSPTHY	N	H	V	S	P	T	H	Y	0.395587	-0.963063	0.580944
HCV1193	HCV_NS3_PP-965	VSPTHYVP	V	S	P	T	H	Y	V	P	0.237467	0.0645764	-0.415916
HCV1194	HCV_NS3_PP-966	PTHYVPES	P	T	H	Y	V	P	E	S	-0.0933043	-0.136779	-0.660658
HCV1195	HCV_NS3_PP-967	HYVPESDA	H	Y	V	P	E	S	D	A	-0.392116	-1.13821	-0.220414
HCV1196	HCV_NS3_PP-968	VPESDAAA	V	P	E	S	D	A	A	A	-0.854484	-0.281306	0.857437
HCV1197	HCV_NS3_PP-969	ESDAAARV	E	S	D	A	A	A	R	V	-0.136486	0.095618	-0.62207
HCV1198	HCV_NS3_PP-970	DAAARVTA	D	A	A	A	R	V	T	A	-0.316902	0.35575	0.240322
HCV1199	HCV_NS3_PP-971	AARVTAIL	A	A	R	V	T	A	I	L	-0.930201	-1.27336	-0.91952
HCV1200	HCV_NS3_PP-972	RVTAILSS	R	V	T	A	I	L	S	S	1.07481	-0.018992	0.743389
HCV1201	HCV_NS3_PP-973	TAILSSLT	T	A	I	L	S	S	L	T	0.372125	-0.404661	0.00797676
HCV1202	HCV_NS3_PP-974	ILSSLTVT	I	L	S	S	L	T	V	T	-0.705829	0.29936	-0.258424
HCV1203	HCV_NS3_PP-975	SSLTVTQL	S	S	L	T	V	T	Q	L	-0.426445	0.764479	-0.423698
HCV1204	HCV_NS3_PP-976	LTVTQLLR	L	T	V	T	Q	L	L	R	0.285555	1.80591	0.346486
HCV1205	HCV_NS3_PP-977	VTQLLRRL	V	T	Q	L	L	R	R	L	-0.298253	-0.298994	0.436441
HCV1206	HCV_NS3_PP-978	QLLRRLHQ	Q	L	L	R	R	L	H	Q	1.2486	0.257625	-0.857969
HCV1207	HCV_NS3_PP-979	LRRLHQWI	L	R	R	L	H	Q	W	I	0.362395	-0.354645	-0.367883
HCV1208	HCV_NS3_PP-980	RLHQWISS	R	L	H	Q	W	I	S	S	-0.0794818	0.345193	-0.665613
HCV1209	HCV_NS3_PP-981	HQWISSEC	H	Q	W	I	S	S	E	C	0.661841	0.563028	3.74018
HCV1210	HCV_NS3_PP-982	WISSECTT	W	I	S	S	E	C	T	T	1.02843	1.03625	2.29318
HCV1211	HCV_NS3_PP-983	SSECTTPC	S	S	E	C	T	T	P	C	2.62566	3.07442	5.77346
HCV1212	HCV_NS3_PP-984	ECTTPCSG	E	C	T	T	P	C	S	G	1.22233	1.56673	4.27195
HCV1213	HCV_NS3_PP-985	TTPCSGSW	T	T	P	C	S	G	S	W	1.86012	1.0818	4.25525
HCV1214	HCV_NS3_PP-986	PCSGSWLR	P	C	S	G	S	W	L	R	1.67662	0.72038	1.66952
HCV1215	HCV_NS3_PP-987	SGSWLRDI	S	G	S	W	L	R	D	I	-1.45781	-0.607551	-0.198574
HCV1216	HCV_NS3_PP-988	SWLRDIWD	S	W	L	R	D	I	W	D	-0.483695	-0.71196	-0.795331
HCV1217	HCV_NS3_PP-989	LRDIWDWI	L	R	D	I	W	D	W	I	-0.191173	-1.2667	-0.644451
HCV1218	HCV_NS3_PP-990	DIWDWICE	D	I	W	D	W	I	C	E	-0.293099	-1.52656	-0.73339
HCV1219	HCV_NS3_PP-991	WDWICEVL	W	D	W	I	C	E	V	L	-0.402138	0.2601	0.192063
HCV1220	HCV_NS3_PP-992	WICEVLSD	W	I	C	E	V	L	S	D	-1.05986	-0.607551	-0.408888
HCV1221	HCV_NS3_PP-993	CEVLSDFK	C	E	V	L	S	D	F	K	-0.704241	-0.546904	-0.452053
HCV1222	HCV_NS3_PP-994	VLSDFKTW	V	L	S	D	F	K	T	W	1.00711	-0.871053	-0.471215
HCV1223	HCV_NS3_PP-995	SDFKTWLK	S	D	F	K	T	W	L	K	-1.15393	-0.8448	-0.921691
HCV1224	HCV_NS3_PP-996	FKTWLKAK	F	K	T	W	L	K	A	K	-1.14611	-1.18384	-1.2316
HCV1225	HCV_NS3_PP-997	TWLKAKLM	T	W	L	K	A	K	L	M	0.144948	0.0683327	-0.0972532
HCV1226	HCV_NS3_PP-998	LKAKLMPQ	L	K	A	K	L	M	P	Q	0.535782	-0.310061	-0.178212
HCV1227	HCV_NS3_PP-999	AKLMPQLP	A	K	L	M	P	Q	L	P	-0.366328	-0.504139	-0.715721
HCV1228	HCV_NS3_PP-1000	LMPQLPGI	L	M	P	Q	L	P	G	I	0.497512	0.166903	-0.801832
HCV1229	HCV_NS3_PP-1001	PQLPGIPF	P	Q	L	P	G	I	P	F	-0.673399	-0.431777	-0.693512
HCV1230	HCV_NS3_PP-1002	LPGIPFVS	L	P	G	I	P	F	V	S	-0.854484	-0.553457	-0.404004
HCV1231	HCV_NS3_PP-1003	GIPFVSCQ	G	I	P	F	V	S	C	Q	0.497512	0.035038	-0.366527
HCV1232	HCV_NS3_PP-1004	PFVSCQRG	P	F	V	S	C	Q	R	G	-0.440468	0.206102	-0.796173
HCV1233	HCV_NS3_PP-1005	VSCQRGYK	V	S	C	Q	R	G	Y	K	0.421795	0.519439	-0.0568871
HCV1234	HCV_NS3_PP-1006	CQRGYKGV	C	Q	R	G	Y	K	G	V	-1.54901	0.66602	-0.468724
HCV1235	HCV_NS3_PP-1007	RGYKGVWR	R	G	Y	K	G	V	W	R	-0.498165	0.000222856	-0.658259
HCV1236	HCV_NS3_PP-1008	YKGVWRVD	Y	K	G	V	W	R	V	D	-0.854484	-0.685914	0.177617
HCV1237	HCV_NS3_PP-1009	GVWRVDGI	G	V	W	R	V	D	G	I	-1.55884	-1.42598	-0.235607
HCV1238	HCV_NS3_PP-1010	WRVDGIMH	W	R	V	D	G	I	M	H	0.250655	0.103972	-0.486426
HCV1239	HCV_NS3_PP-1011	VDGIMHTR	V	D	G	I	M	H	T	R	0.255315	0.0671834	-0.780478
HCV1240	HCV_NS3_PP-1012	GIMHTRCH	G	I	M	H	T	R	C	H	-0.0044038	-0.712065	-0.792653
HCV1241	HCV_NS3_PP-1013	MHTRCHCG	M	H	T	R	C	H	C	G	-0.0928607	1.08513	-0.202629
HCV1242	HCV_NS3_PP-1014	TRCHCGAE	T	R	C	H	C	G	A	E	-0.220342	-0.504125	0.0226845
HCV1243	HCV_NS3_PP-1015	CHCGAEIT	C	H	C	G	A	E	I	T	-0.402138	1.39524	0.873572
HCV1244	HCV_NS3_PP-1016	CGAEITGH	C	G	A	E	I	T	G	H	-0.262089	-0.547049	0.0269284
HCV1245	HCV_NS3_PP-1017	AEITGHVK	A	E	I	T	G	H	V	K	-0.298888	-0.513086	-0.5434
HCV1246	HCV_NS3_PP-1018	ITGHVKNG	I	T	G	H	V	K	N	G	0.261172	-0.48897	-0.768332
HCV1247	HCV_NS3_PP-1019	GHVKNGTM	G	H	V	K	N	G	T	M	-0.174417	-0.348672	-0.511134
HCV1248	HCV_NS3_PP-1020	VKNGTMRI	V	K	N	G	T	M	R	I	-0.366562	-0.271975	-0.208486
HCV1249	HCV_NS3_PP-1021	NGTMRIVG	N	G	T	M	R	I	V	G	-0.263526	-0.194011	-0.402074
HCV1250	HCV_NS3_PP-1022	TMRIVGPR	T	M	R	I	V	G	P	R	0.0401059	-0.300117	-1.09374
HCV1251	HCV_NS3_PP-1023	RIVGPRTC	R	I	V	G	P	R	T	C	-0.676967	-0.232903	-0.0867792
HCV1252	HCV_NS3_PP-1024	VGPRTCRN	V	G	P	R	T	C	R	N	-0.60236	0.963538	-0.433331
HCV1253	HCV_NS3_PP-1025	PRTCRNMW	P	R	T	C	R	N	M	W	-0.812909	-0.297437	-0.143958
HCV1254	HCV_NS3_PP-1026	TCRNMWSG	T	C	R	N	M	W	S	G	0.497512	0.477016	-0.0843997
HCV1255	HCV_NS3_PP-1027	RNMWSGTF	R	N	M	W	S	G	T	F	0.213334	-0.0498919	0.00425025
HCV1256	HCV_NS3_PP-1028	MWSGTFPI	M	W	S	G	T	F	P	I	-0.0933043	-0.442712	-0.355246
HCV1257	HCV_NS3_PP-1029	SGTFPINA	S	G	T	F	P	I	N	A	-0.453781	-0.0201122	-0.59995
HCV1258	HCV_NS3_PP-1030	TFPINAYT	T	F	P	I	N	A	Y	T	-0.714992	-0.48897	-0.589102
HCV1259	HCV_NS3_PP-1031	PINAYTTG	P	I	N	A	Y	T	T	G	0.539087	0.0683984	-0.174216
HCV1260	HCV_NS3_PP-1032	NAYTTGPC	N	A	Y	T	T	G	P	C	0.362495	-0.913581	-0.286066
HCV1261	HCV_NS3_PP-1033	YTTGPCTP	Y	T	T	G	P	C	T	P	-0.797869	-0.0952904	-0.238466
HCV1262	HCV_NS3_PP-1034	TGPCTPLP	T	G	P	C	T	P	L	P	-0.932496	-0.627166	-0.39494
HCV1263	HCV_NS3_PP-1035	PCTPLPAP	P	C	T	P	L	P	A	P	-0.930201	0.851595	0.0570377
HCV1264	HCV_NS3_PP-1036	TPLPAPNY	T	P	L	P	A	P	N	Y	-0.342315	0.0515261	-0.000788655
HCV1265	HCV_NS3_PP-1037	LPAPNYTF	L	P	A	P	N	Y	T	F	-1.05986	-0.0670748	-0.186473
HCV1266	HCV_NS3_PP-1038	APNYTFAL	A	P	N	Y	T	F	A	L	-0.0928607	-0.511512	0.170405
HCV1267	HCV_NS3_PP-1039	NYTFALWR	N	Y	T	F	A	L	W	R	-1.56801	-0.511512	-0.772852
HCV1268	HCV_NS3_PP-1040	TFALWRVS	T	F	A	L	W	R	V	S	-1.14611	-1.66898	0.526623
HCV1269	HCV_NS3_PP-1041	ALWRVSAE	A	L	W	R	V	S	A	E	-1.99913	0.121826	0.990737
HCV1270	HCV_NS3_PP-1042	WRVSAEEY	W	R	V	S	A	E	E	Y	-1.99913	0.121826	-1.42809
HCV1271	HCV_NS3_PP-1043	VSAEEYVE	V	S	A	E	E	Y	V	E	0.0368001	1.03535	0.527113
HCV1272	HCV_NS3_PP-1044	AEEYVEIR	A	E	E	Y	V	E	I	R	-0.629724	0.0645764	-0.439478
HCV1273	HCV_NS3_PP-1045	EYVEIRQV	E	Y	V	E	I	R	Q	V	-0.897771	-1.05913	-0.481082
HCV1274	HCV_NS3_PP-1046	VEIRQVGD	V	E	I	R	Q	V	G	D	-1.99913	-1.66898	1.75334
HCV1275	HCV_NS3_PP-1047	IRQVGDFH	I	R	Q	V	G	D	F	H	-1.09082	0.82112	-0.581086
HCV1276	HCV_NS3_PP-1048	QVGDFHYV	Q	V	G	D	F	H	Y	V	-0.844653	-0.862489	0.0535963
HCV1277	HCV_NS3_PP-1049	GDFHYVTG	G	D	F	H	Y	V	T	G	-0.989601	1.38461	-0.828342
HCV1278	HCV_NS3_PP-1050	FHYVTGMT	F	H	Y	V	T	G	M	T	-1.99913	0.121826	-0.348896
HCV1279	HCV_NS3_PP-1051	YVTGMTTD	Y	V	T	G	M	T	T	D	0.0208305	-0.300117	-0.0380845
HCV1280	HCV_NS3_PP-1052	TGMTTDNL	T	G	M	T	T	D	N	L	-1.17238	0.896226	-0.499392
HCV1281	HCV_NS3_PP-1053	MTTDNLKC	M	T	T	D	N	L	K	C	0.0346674	-0.205683	0.138164
HCV1282	HCV_NS3_PP-1054	TDNLKCPC	T	D	N	L	K	C	P	C	0.595605	0.969132	1.95577
HCV1283	HCV_NS3_PP-1055	NLKCPCQV	N	L	K	C	P	C	Q	V	-0.253779	-0.431112	-0.389423
HCV1284	HCV_NS3_PP-1056	KCPCQVPS	K	C	P	C	Q	V	P	S	-0.342315	-1.46743	-0.60423
HCV1285	HCV_NS3_PP-1057	PCQVPSPE	P	C	Q	V	P	S	P	E	-0.381365	-0.646852	-0.525915
HCV1286	HCV_NS3_PP-1058	QVPSPEFF	Q	V	P	S	P	E	F	F	-1.55884	-0.511512	-0.975121
HCV1287	HCV_NS3_PP-1059	PSPEFFTE	P	S	P	E	F	F	T	E	-1.13808	-0.297281	-0.180885
HCV1288	HCV_NS3_PP-1060	PEFFTELD	P	E	F	F	T	E	L	D	-0.0926693	-0.297437	-0.294011
HCV1289	HCV_NS3_PP-1061	FFTELDGV	F	F	T	E	L	D	G	V	-1.44486	-1.66898	0.458826
HCV1290	HCV_NS3_PP-1062	TELDGVRL	T	E	L	D	G	V	R	L	0.976803	-0.33914	-0.233644
HCV1291	HCV_NS3_PP-1063	LDGVRLHR	L	D	G	V	R	L	H	R	0.144255	0.326326	-0.467198
HCV1292	HCV_NS3_PP-1064	GVRLHRFA	G	V	R	L	H	R	F	A	-1.99913	-0.841475	-2.41168
HCV1293	HCV_NS3_PP-1065	RLHRFAPP	R	L	H	R	F	A	P	P	-0.426445	1.27834	-0.33908
HCV1294	HCV_NS3_PP-1066	HRFAPPCK	H	R	F	A	P	P	C	K	-1.26856	-0.963063	-0.348041
HCV1295	HCV_NS3_PP-1067	FAPPCKPL	F	A	P	P	C	K	P	L	-0.690155	-0.620349	-0.167861
HCV1296	HCV_NS3_PP-1068	PPCKPLLR	P	P	C	K	P	L	L	R	-0.191808	0.186613	0.196819
HCV1297	HCV_NS3_PP-1069	CKPLLREE	C	K	P	L	L	R	E	E	-0.290164	-0.180436	-0.687502
HCV1298	HCV_NS3_PP-1070	PLLREEVS	P	L	L	R	E	E	V	S	-1.14611	-2.48986	-1.64274
HCV1299	HCV_NS3_PP-1071	LREEVSFR	L	R	E	E	V	S	F	R	-2.79685	0.121826	0.134494
HCV1300	HCV_NS3_PP-1072	EEVSFRVG	E	E	V	S	F	R	V	G	-0.0926693	-1.82579	-0.3065
HCV1301	HCV_NS3_PP-1073	VSFRVGLH	V	S	F	R	V	G	L	H	-0.00146913	-0.823199	-0.514062
HCV1302	HCV_NS3_PP-1074	FRVGLHEY	F	R	V	G	L	H	E	Y	-1.99913	-0.841475	-1.08253
HCV1303	HCV_NS3_PP-1075	VGLHEYPV	V	G	L	H	E	Y	P	V	-0.300916	-0.645343	-0.391549
HCV1304	HCV_NS3_PP-1076	LHEYPVGS	L	H	E	Y	P	V	G	S	1.1574	-0.462683	-0.257195
HCV1305	HCV_NS3_PP-1077	EYPVGSQL	E	Y	P	V	G	S	Q	L	-0.690155	-1.66898	-0.423847
HCV1306	HCV_NS3_PP-1078	PVGSQLPC	P	V	G	S	Q	L	P	C	0.310019	0.532188	1.21022
HCV1307	HCV_NS3_PP-1079	GSQLPCEP	G	S	Q	L	P	C	E	P	-1.44486	0.2601	-0.169134
HCV1308	HCV_NS3_PP-1080	QLPCEPEP	Q	L	P	C	E	P	E	P	0.615205	-0.0670748	0.797817
HCV1309	HCV_NS3_PP-1081	PCEPEPDV	P	C	E	P	E	P	D	V	-1.15393	-0.956582	-0.79179
HCV1310	HCV_NS3_PP-1082	EPEPDVAV	E	P	E	P	D	V	A	V	0.450876	-0.956582	0.37745
HCV1311	HCV_NS3_PP-1083	EPDVAVLT	E	P	D	V	A	V	L	T	0.478903	1.57832	3.00321
HCV1312	HCV_NS3_PP-1084	DVAVLTSM	D	V	A	V	L	T	S	M	1.76463	1.15894	3.25482
HCV1313	HCV_NS3_PP-1085	AVLTSMLT	A	V	L	T	S	M	L	T	0.93173	1.01124	3.34447
HCV1314	HCV_NS3_PP-1086	LTSMLTDP	L	T	S	M	L	T	D	P	0.109849	-0.206595	0.392122
HCV1315	HCV_NS3_PP-1087	SMLTDPSH	S	M	L	T	D	P	S	H	-0.226476	-0.112338	-0.226688
HCV1316	HCV_NS3_PP-1088	LTDPSHIT	L	T	D	P	S	H	I	T	-0.705829	0.594579	-0.0562209
HCV1317	HCV_NS3_PP-1089	DPSHITAE	D	P	S	H	I	T	A	E	-0.989501	-0.0670748	0.560406
HCV1318	HCV_NS3_PP-1090	SHITAEAA	S	H	I	T	A	E	A	A	-0.690155	-0.111706	0.669363
HCV1319	HCV_NS3_PP-1091	ITAEAAGR	I	T	A	E	A	A	G	R	-0.293099	-0.703201	0.519335
HCV1320	HCV_NS3_PP-1092	AEAAGRRL	A	E	A	A	G	R	R	L	-0.342315	-1.04515	-0.502823
HCV1321	HCV_NS3_PP-1093	AAGRRLAR	A	A	G	R	R	L	A	R	-0.844653	-0.152569	-0.202574
HCV1322	HCV_NS3_PP-1094	GRRLARGS	G	R	R	L	A	R	G	S	0.559916	-1.11587	0.534664
HCV1323	HCV_NS3_PP-1095	RLARGSPP	R	L	A	R	G	S	P	P	-1.11654	0.166903	-0.169688
HCV1324	HCV_NS3_PP-1096	ARGSPPSV	A	R	G	S	P	P	S	V	-0.0613284	-0.258133	-0.555424
HCV1325	HCV_NS3_PP-1097	GSPPSVAS	G	S	P	P	S	V	A	S	-0.841296	-0.0440559	-0.19143
HCV1326	HCV_NS3_PP-1098	PPSVASSS	P	P	S	V	A	S	S	S	0.374346	-1.17952	0.221041
HCV1327	HCV_NS3_PP-1099	SVASSSAS	S	V	A	S	S	S	A	S	-0.402358	0.73367	-0.227446
HCV1328	HCV_NS3_PP-1100	ASSSASQL	A	S	S	S	A	S	Q	L	0.0401059	-0.0818483	-0.643477
HCV1329	HCV_NS3_PP-1101	SSASQLSA	S	S	A	S	Q	L	S	A	-0.816214	-1.24461	1.64926
HCV1330	HCV_NS3_PP-1102	ASQLSAPS	A	S	Q	L	S	A	P	S	-0.14031	-0.418798	-0.390104
HCV1331	HCV_NS3_PP-1103	QLSAPSLK	Q	L	S	A	P	S	L	K	0.291402	-0.169112	-0.623267
HCV1332	HCV_NS3_PP-1104	SAPSLKAT	S	A	P	S	L	K	A	T	0.437469	0.659906	0.125348
HCV1333	HCV_NS3_PP-1105	PSLKATCT	P	S	L	K	A	T	C	T	-0.31982	-0.287532	-0.44651
HCV1334	HCV_NS3_PP-1106	LKATCTAN	L	K	A	T	C	T	A	N	0.556861	-0.449773	-0.0199912
HCV1335	HCV_NS3_PP-1107	ATCTANHD	A	T	C	T	A	N	H	D	0.0117184	-0.018992	0.385792
HCV1336	HCV_NS3_PP-1108	CTANHDSP	C	T	A	N	H	D	S	P	-1.30624	-0.0997704	-0.287071
HCV1337	HCV_NS3_PP-1109	ANHDSPDA	A	N	H	D	S	P	D	A	-0.545206	0.000237586	0.915197
HCV1338	HCV_NS3_PP-1110	HDSPDAEL	H	D	S	P	D	A	E	L	-0.647132	0.121826	-1.73885
HCV1339	HCV_NS3_PP-1111	SPDAELIE	S	P	D	A	E	L	I	E	0.307808	0.563732	0.0410317
HCV1340	HCV_NS3_PP-1112	DAELIEAN	D	A	E	L	I	E	A	N	0.27812	0.622865	0.262745
HCV1341	HCV_NS3_PP-1113	ELIEANLL	E	L	I	E	A	N	L	L	-0.177986	-0.736106	-0.0991146
HCV1342	HCV_NS3_PP-1114	IEANLLWR	I	E	A	N	L	L	W	R	-0.269128	1.27834	-0.38053
HCV1343	HCV_NS3_PP-1115	ANLLWRQE	A	N	L	L	W	R	Q	E	-0.807263	-0.432533	-0.154723
HCV1344	HCV_NS3_PP-1116	LLWRQEMG	L	L	W	R	Q	E	M	G	-1.56801	-0.511512	-0.215221
HCV1345	HCV_NS3_PP-1117	WRQEMGGN	W	R	Q	E	M	G	G	N	0.0748988	-0.335229	-0.310822
HCV1346	HCV_NS3_PP-1118	QEMGGNIT	Q	E	M	G	G	N	I	T	0.716428	0.739446	-0.576006
HCV1347	HCV_NS3_PP-1119	MGGNITRV	M	G	G	N	I	T	R	V	-0.402599	-0.439292	-0.382801
HCV1348	HCV_NS3_PP-1120	GNITRVES	G	N	I	T	R	V	E	S	-1.0544	-0.16498	-0.277633
HCV1349	HCV_NS3_PP-1121	ITRVESEN	I	T	R	V	E	S	E	N	-0.0184894	-1.82579	-0.921691
HCV1350	HCV_NS3_PP-1122	RVESENKV	R	V	E	S	E	N	K	V	-0.0413299	-0.278078	-0.442015
HCV1351	HCV_NS3_PP-1123	ESENKVVI	E	S	E	N	K	V	V	I	-1.031	-0.431777	0.0766731
HCV1352	HCV_NS3_PP-1124	ENKVVILD	E	N	K	V	V	I	L	D	0.16286	0.561071	-0.00407273
HCV1353	HCV_NS3_PP-1125	KVVILDSF	K	V	V	I	L	D	S	F	-0.216011	-2.34905	-0.866389
HCV1354	HCV_NS3_PP-1126	VILDSFDP	V	I	L	D	S	F	D	P	-0.402138	-0.253144	-0.713613
HCV1355	HCV_NS3_PP-1127	LDSFDPLV	L	D	S	F	D	P	L	V	-0.288283	-0.685492	-0.0866316
HCV1356	HCV_NS3_PP-1128	SFDPLVAE	S	F	D	P	L	V	A	E	1.41293	-0.16498	-0.686631
HCV1357	HCV_NS3_PP-1129	DPLVAEED	D	P	L	V	A	E	E	D	0.359676	-0.297281	1.14052
HCV1358	HCV_NS3_PP-1130	LVAEEDER	L	V	A	E	E	D	E	R	-1.09082	0.557183	-0.604712
HCV1359	HCV_NS3_PP-1131	AEEDEREI	A	E	E	D	E	R	E	I	-0.0926693	1.03535	-0.351379
HCV1360	HCV_NS3_PP-1132	EDEREISV	E	D	E	R	E	I	S	V	0.615205	0.257625	0.521928
HCV1361	HCV_NS3_PP-1133	EREISVPA	E	R	E	I	S	V	P	A	0.599236	0.916238	1.60717
HCV1362	HCV_NS3_PP-1134	EISVPAEI	E	I	S	V	P	A	E	I	-1.44486	-0.303395	0.0324484
HCV1363	HCV_NS3_PP-1135	SVPAEILR	S	V	P	A	E	I	L	R	-0.365861	-0.240418	-0.360153
HCV1364	HCV_NS3_PP-1136	PAEILRKS	P	A	E	I	L	R	K	S	0.704864	0.257625	-0.529262
HCV1365	HCV_NS3_PP-1137	EILRKSRR	E	I	L	R	K	S	R	R	-0.237809	1.08513	1.5528
HCV1366	HCV_NS3_PP-1138	LRKSRRFA	L	R	K	S	R	R	F	A	0.535782	-0.543017	-0.813041
HCV1367	HCV_NS3_PP-1139	KSRRFAQA	K	S	R	R	F	A	Q	A	-0.177986	-0.867318	-0.0369913
HCV1368	HCV_NS3_PP-1140	RRFAQALP	R	R	F	A	Q	A	L	P	0.826708	-0.155142	-0.41905
HCV1369	HCV_NS3_PP-1141	FAQALPVW	F	A	Q	A	L	P	V	W	0.395587	-0.111706	-0.773172
HCV1370	HCV_NS3_PP-1142	QALPVWAR	Q	A	L	P	V	W	A	R	0.559916	-0.620349	-1.32756
HCV1371	HCV_NS3_PP-1143	LPVWARPD	L	P	V	W	A	R	P	D	-0.237809	-0.963063	0.594315
HCV1372	HCV_NS3_PP-1144	VWARPDYN	V	W	A	R	P	D	Y	N	-0.191173	-0.928263	0.351818
HCV1373	HCV_NS3_PP-1145	ARPDYNPP	A	R	P	D	Y	N	P	P	-1.04482	0.328573	-1.1527
HCV1374	HCV_NS3_PP-1146	PDYNPPLV	P	D	Y	N	P	P	L	V	-0.261802	-0.712065	-0.577646
HCV1375	HCV_NS3_PP-1147	YNPPLVET	Y	N	P	P	L	V	E	T	0.497512	-0.543017	-0.231675
HCV1376	HCV_NS3_PP-1148	PPLVETWK	P	P	L	V	E	T	W	K	-0.183485	-0.136282	-0.0287907
HCV1377	HCV_NS3_PP-1149	LVETWKKP	L	V	E	T	W	K	K	P	-0.402358	0.315042	-0.898958
HCV1378	HCV_NS3_PP-1150	ETWKKPDY	E	T	W	K	K	P	D	Y	0.689812	-0.796398	0.337921
HCV1379	HCV_NS3_PP-1151	WKKPDYEP	W	K	K	P	D	Y	E	P	-0.415545	1.61637	-0.376314
HCV1380	HCV_NS3_PP-1152	KPDYEPPV	K	P	D	Y	E	P	P	V	0.725266	-1.01552	-0.100093
HCV1381	HCV_NS3_PP-1153	DYEPPVVH	D	Y	E	P	P	V	V	H	0.154093	-0.0670748	-0.449721
HCV1382	HCV_NS3_PP-1154	EPPVVHGC	E	P	P	V	V	H	G	C	0.539087	0.932978	1.87578
HCV1383	HCV_NS3_PP-1155	PVVHGCPL	P	V	V	H	G	C	P	L	0.704864	-0.220543	2.15648
HCV1384	HCV_NS3_PP-1156	VHGCPLPP	V	H	G	C	P	L	P	P	-1.44486	-0.8448	-1.20016
HCV1385	HCV_NS3_PP-1157	GCPLPPPK	G	C	P	L	P	P	P	K	-0.932496	-0.578999	0.0322072
HCV1386	HCV_NS3_PP-1158	PLPPPKSP	P	L	P	P	P	K	S	P	-0.392116	0.793234	-0.400448
HCV1387	HCV_NS3_PP-1159	PPPKSPPV	P	P	P	K	S	P	P	V	-0.49062	0.1185	-0.542735
HCV1388	HCV_NS3_PP-1160	PKSPPVPP	P	K	S	P	P	V	P	P	0.205883	-0.303395	-0.380539
HCV1389	HCV_NS3_PP-1161	SPPVPPPR	S	P	P	V	P	P	P	R	-0.854484	-0.607551	-0.392853
HCV1390	HCV_NS3_PP-1162	PVPPPRKK	P	V	P	P	P	R	K	K	0.203482	-0.245537	-0.477304
HCV1391	HCV_NS3_PP-1163	PPPRKKRT	P	P	P	R	K	K	R	T	-0.901581	-0.0284855	0.0511895
HCV1392	HCV_NS3_PP-1164	PRKKRTVV	P	R	K	K	R	T	V	V	-0.0598428	-0.56169	-0.136336
HCV1393	HCV_NS3_PP-1165	KKRTVVLT	K	K	R	T	V	V	L	T	2.26594	1.53104	5.49186
HCV1394	HCV_NS3_PP-1166	RTVVLTES	R	T	V	V	L	T	E	S	0.575826	-0.672179	0.0575993
HCV1395	HCV_NS3_PP-1167	VVLTESTL	V	V	L	T	E	S	T	L	0.179616	-0.593817	-0.108346
HCV1396	HCV_NS3_PP-1168	LTESTLST	L	T	E	S	T	L	S	T	-0.846877	-0.237168	-0.252186
HCV1397	HCV_NS3_PP-1169	ESTLSTAL	E	S	T	L	S	T	A	L	-0.453781	0.500618	-0.128021
HCV1398	HCV_NS3_PP-1170	TLSTALAE	T	L	S	T	A	L	A	E	0.0748988	0.0204781	-0.441916
HCV1399	HCV_NS3_PP-1171	STALAELA	S	T	A	L	A	E	L	A	0.154093	-0.297281	0.219437
HCV1400	HCV_NS3_PP-1172	ALAELATR	A	L	A	E	L	A	T	R	-0.285065	-0.198822	-0.457079
HCV1401	HCV_NS3_PP-1173	AELATRSF	A	E	L	A	T	R	S	F	-0.205259	-0.140134	-0.309272
HCV1402	HCV_NS3_PP-1174	LATRSFGS	L	A	T	R	S	F	G	S	-0.402358	-0.310061	-0.571163
HCV1403	HCV_NS3_PP-1175	TRSFGSSS	T	R	S	F	G	S	S	S	-0.629724	0.477016	-0.39096
HCV1404	HCV_NS3_PP-1176	SFGSSSTS	S	F	G	S	S	S	T	S	-0.371741	-0.280866	-0.480493
HCV1405	HCV_NS3_PP-1177	GSSSTSGI	G	S	S	S	T	S	G	I	-0.0447563	-0.898724	-0.165344
HCV1406	HCV_NS3_PP-1178	SSTSGITG	S	S	T	S	G	I	T	G	-0.532019	-0.0440559	-0.761242
HCV1407	HCV_NS3_PP-1179	TSGITGDN	T	S	G	I	T	G	D	N	-0.930201	-0.956582	-0.0520256
HCV1408	HCV_NS3_PP-1180	GITGDNTT	G	I	T	G	D	N	T	T	-0.00146913	1.22093	0.214718
HCV1409	HCV_NS3_PP-1181	TGDNTTTS	T	G	D	N	T	T	T	S	0.33689	0.103972	-0.208868
HCV1410	HCV_NS3_PP-1182	DNTTTSSE	D	N	T	T	T	S	S	E	-0.591842	-0.142181	-0.459519
HCV1411	HCV_NS3_PP-1183	TTTSSEPA	T	T	T	S	S	E	P	A	-0.0817823	-0.0615539	0.111588
HCV1412	HCV_NS3_PP-1184	TSSEPAPS	T	S	S	E	P	A	P	S	-0.577348	0.304866	-0.40626
HCV1413	HCV_NS3_PP-1185	SEPAPSGC	S	E	P	A	P	S	G	C	-0.293099	-0.534687	-0.283609
HCV1414	HCV_NS3_PP-1186	PAPSGCPP	P	A	P	S	G	C	P	P	1.06181	-0.432574	-0.41348
HCV1415	HCV_NS3_PP-1187	PSGCPPDS	P	S	G	C	P	P	D	S	-0.38344	-0.0615539	0.0625086
HCV1416	HCV_NS3_PP-1188	GCPPDSDA	G	C	P	P	D	S	D	A	-0.216011	0.282189	0.278933
HCV1417	HCV_NS3_PP-1189	PPDSDAES	P	P	D	S	D	A	E	S	1.1574	0.567738	1.23296
HCV1418	HCV_NS3_PP-1190	DSDAESYS	D	S	D	A	E	S	Y	S	-0.316902	-0.490296	0.26349
HCV1419	HCV_NS3_PP-1191	DAESYSSM	D	A	E	S	Y	S	S	M	-0.185447	-0.622754	-0.227761
HCV1420	HCV_NS3_PP-1192	ESYSSMPP	E	S	Y	S	S	M	P	P	0.535782	-0.152569	-0.435642
HCV1421	HCV_NS3_PP-1193	YSSMPPLE	Y	S	S	M	P	P	L	E	-0.138268	-0.00670839	-0.661037
HCV1422	HCV_NS3_PP-1194	SMPPLEGE	S	M	P	P	L	E	G	E	0.0368001	-0.620349	-0.391859
HCV1423	HCV_NS3_PP-1195	PPLEGEPG	P	P	L	E	G	E	P	G	-0.43122	-0.192584	0.00631259
HCV1424	HCV_NS3_PP-1196	LEGEPGDP	L	E	G	E	P	G	D	P	-0.136587	-1.50632	-0.101342
HCV1425	HCV_NS3_PP-1197	GEPGDPDL	G	E	P	G	D	P	D	L	1.11419	1.41509	-0.113106
HCV1426	HCV_NS3_PP-1198	PGDPDLSD	P	G	D	P	D	L	S	D	0.115542	0.775967	-0.216337
HCV1427	HCV_NS3_PP-1199	DPDLSDGS	D	P	D	L	S	D	G	S	0.395587	0.68532	-0.880137
HCV1428	HCV_NS3_PP-1200	DLSDGSWS	D	L	S	D	G	S	W	S	0.205883	-0.764893	-0.477672
HCV1429	HCV_NS3_PP-1201	SDGSWSTV	S	D	G	S	W	S	T	V	-0.402358	0.130921	-0.408645
HCV1430	HCV_NS3_PP-1202	GSWSTVSS	G	S	W	S	T	V	S	S	0.0401059	1.0818	-0.297123
HCV1431	HCV_NS3_PP-1203	WSTVSSEA	W	S	T	V	S	S	E	A	-0.191173	0.400043	0.511431
HCV1432	HCV_NS3_PP-1204	TVSSEANA	T	V	S	S	E	A	N	A	-1.52641	0.139176	-0.425279
HCV1433	HCV_NS3_PP-1205	SSEANAED	S	S	E	A	N	A	E	D	0.138022	1.0818	0.919915
HCV1434	HCV_NS3_PP-1206	EANAEDVV	E	A	N	A	E	D	V	V	-1.15393	1.03535	0.103183
HCV1435	HCV_NS3_PP-1207	NAEDVVCC	N	A	E	D	V	V	C	C	5.36378	5.38611	9.27088
HCV1436	HCV_NS3_PP-1208	EDVVCCSM	E	D	V	V	C	C	S	M	5.8639	5.85701	9.08918
HCV1437	HCV_NS3_PP-1209	VVCCSMSY	V	V	C	C	S	M	S	Y	6.13991	5.94784	8.88636
HCV1438	HCV_NS3_PP-1210	CCSMSYSW	C	C	S	M	S	Y	S	W	1.03347	0.370682	1.51226
HCV1439	HCV_NS3_PP-1211	SMSYSWTG	S	M	S	Y	S	W	T	G	-0.293099	-0.534687	0.110677
HCV1440	HCV_NS3_PP-1212	SYSWTGAL	S	Y	S	W	T	G	A	L	1.1574	-0.738405	-0.130507
HCV1441	HCV_NS3_PP-1213	SWTGALVT	S	W	T	G	A	L	V	T	-0.756391	-0.871053	-0.662643
HCV1442	HCV_NS3_PP-1214	TGALVTPC	T	G	A	L	V	T	P	C	1.29048	1.8149	4.5732
HCV1443	HCV_NS3_PP-1215	ALVTPCAA	A	L	V	T	P	C	A	A	1.14515	2.80045	3.41739
HCV1444	HCV_NS3_PP-1216	VTPCAAEE	V	T	P	C	A	A	E	E	0.754296	1.2234	3.86149
HCV1445	HCV_NS3_PP-1217	PCAAEEQK	P	C	A	A	E	E	Q	K	0.615205	-0.498234	0.730878
HCV1446	HCV_NS3_PP-1218	AAEEQKLP	A	A	E	E	Q	K	L	P	-0.714992	-0.766267	-0.155543
HCV1447	HCV_NS3_PP-1219	EEQKLPIN	E	E	Q	K	L	P	I	N	0.637004	-0.942822	-0.773783
HCV1448	HCV_NS3_PP-1220	QKLPINAL	Q	K	L	P	I	N	A	L	-0.607325	-0.340436	-0.558244
HCV1449	HCV_NS3_PP-1221	LPINALSN	L	P	I	N	A	L	S	N	0.595283	-0.320871	-0.0261365
HCV1450	HCV_NS3_PP-1222	INALSNSL	I	N	A	L	S	N	S	L	-0.426445	-0.17491	0.226107
HCV1451	HCV_NS3_PP-1223	ALSNSLLR	A	L	S	N	S	L	L	R	0.264413	-0.679287	-0.522478
HCV1452	HCV_NS3_PP-1224	SNSLLRHH	S	N	S	L	L	R	H	H	0.646167	-0.493736	-0.211303
HCV1453	HCV_NS3_PP-1225	SLLRHHNL	S	L	L	R	H	H	N	L	1.41293	-0.300117	-0.527779
HCV1454	HCV_NS3_PP-1226	LRHHNLVY	L	R	H	H	N	L	V	Y	0.0989718	-0.641873	-0.170038
HCV1455	HCV_NS3_PP-1227	HHNLVYST	H	H	N	L	V	Y	S	T	-0.165859	-0.454858	0.408967
HCV1456	HCV_NS3_PP-1228	NLVYSTTS	N	L	V	Y	S	T	T	S	0.0201368	-0.123502	0.015736
HCV1457	HCV_NS3_PP-1229	VYSTTSRS	V	Y	S	T	T	S	R	S	0.95988	-0.561834	0.154059
HCV1458	HCV_NS3_PP-1230	STTSRSAC	S	T	T	S	R	S	A	C	-0.261802	0.0204781	0.431867
HCV1459	HCV_NS3_PP-1231	TSRSACQR	T	S	R	S	A	C	Q	R	-0.607325	-0.00670839	-0.789494
HCV1460	HCV_NS3_PP-1232	RSACQRQK	R	S	A	C	Q	R	Q	K	0.661841	-0.431777	0.0485519
HCV1461	HCV_NS3_PP-1233	ACQRQKKV	A	C	Q	R	Q	K	K	V	0.704864	0.82112	-0.653316
HCV1462	HCV_NS3_PP-1234	QRQKKVTF	Q	R	Q	K	K	V	T	F	0.0401059	-0.0818483	1.10505
HCV1463	HCV_NS3_PP-1235	QKKVTFDR	Q	K	K	V	T	F	D	R	0.0966238	0.166903	-0.247158
HCV1464	HCV_NS3_PP-1236	KVTFDRLQ	K	V	T	F	D	R	L	Q	-0.0184894	0.214468	-0.990045
HCV1465	HCV_NS3_PP-1237	TFDRLQVL	T	F	D	R	L	Q	V	L	-0.0184894	-0.142181	0.339388
HCV1466	HCV_NS3_PP-1238	DRLQVLDS	D	R	L	Q	V	L	D	S	-0.253779	0.409844	0.0981962
HCV1467	HCV_NS3_PP-1239	LQVLDSHY	L	Q	V	L	D	S	H	Y	0.0368001	-0.873556	-0.337255
HCV1468	HCV_NS3_PP-1240	VLDSHYQD	V	L	D	S	H	Y	Q	D	-1.38503	-0.504125	-0.242326
HCV1469	HCV_NS3_PP-1241	DSHYQDVL	D	S	H	Y	Q	D	V	L	-0.342315	-0.553457	0.600303
HCV1470	HCV_NS3_PP-1242	HYQDVLKE	H	Y	Q	D	V	L	K	E	-0.300916	-0.300117	-0.446601
HCV1471	HCV_NS3_PP-1243	QDVLKEVK	Q	D	V	L	K	E	V	K	-0.415545	-1.39587	-0.271722
HCV1472	HCV_NS3_PP-1244	VLKEVKAA	V	L	K	E	V	K	A	A	-0.0171434	0.234709	-0.0683846
HCV1473	HCV_NS3_PP-1245	KEVKAAAS	K	E	V	K	A	A	A	S	0.374346	0.1185	-0.564043
HCV1474	HCV_NS3_PP-1246	VKAAASKV	V	K	A	A	A	S	K	V	0.689812	-1.2667	-0.604654
HCV1475	HCV_NS3_PP-1247	AAASKVKA	A	A	A	S	K	V	K	A	-0.191173	-0.139706	-0.657326
HCV1476	HCV_NS3_PP-1248	ASKVKANL	A	S	K	V	K	A	N	L	0.629623	-0.148571	-0.305616
HCV1477	HCV_NS3_PP-1249	KVKANLLS	K	V	K	A	N	L	L	S	-0.38344	-0.11328	0.103866
HCV1478	HCV_NS3_PP-1250	KANLLSVE	K	A	N	L	L	S	V	E	-0.714992	-0.297281	-0.63698
HCV1479	HCV_NS3_PP-1251	NLLSVEEA	N	L	L	S	V	E	E	A	-1.13808	-0.297437	0.150193
HCV1480	HCV_NS3_PP-1252	LSVEEACS	L	S	V	E	E	A	C	S	3.65581	1.82715	4.57908
HCV1481	HCV_NS3_PP-1253	VEEACSLT	V	E	E	A	C	S	L	T	2.16573	1.75568	5.07845
HCV1482	HCV_NS3_PP-1254	EACSLTPP	E	A	C	S	L	T	P	P	-0.316902	-0.8448	0.411928
HCV1483	HCV_NS3_PP-1255	CSLTPPHS	C	S	L	T	P	P	H	S	0.144948	-0.0229375	0.225226
HCV1484	HCV_NS3_PP-1256	LTPPHSAK	L	T	P	P	H	S	A	K	-1.13808	0.35575	-0.571166
HCV1485	HCV_NS3_PP-1257	PPHSAKSK	P	P	H	S	A	K	S	K	-0.136486	-0.0997704	-0.441481
HCV1486	HCV_NS3_PP-1258	HSAKSKFG	H	S	A	K	S	K	F	G	-0.647132	-1.18384	-0.896352
HCV1487	HCV_NS3_PP-1259	AKSKFGYG	A	K	S	K	F	G	Y	G	-0.496796	-0.217629	-0.221356
HCV1488	HCV_NS3_PP-1260	SKFGYGAK	S	K	F	G	Y	G	A	K	0.450876	-0.218302	0.0913786
HCV1489	HCV_NS3_PP-1261	FGYGAKDV	F	G	Y	G	A	K	D	V	0.0748988	-1.20884	-0.0018262
HCV1490	HCV_NS3_PP-1262	YGAKDVRC	Y	G	A	K	D	V	R	C	1.27021	0.757594	2.59914
HCV1491	HCV_NS3_PP-1263	AKDVRCHA	A	K	D	V	R	C	H	A	0.0110831	-0.136779	-0.308753
HCV1492	HCV_NS3_PP-1264	DVRCHARK	D	V	R	C	H	A	R	K	0.0117184	0.840881	0.313455
HCV1493	HCV_NS3_PP-1265	RCHARKAV	R	C	H	A	R	K	A	V	-0.783917	-0.766267	-0.413313
HCV1494	HCV_NS3_PP-1266	HARKAVTH	H	A	R	K	A	V	T	H	-0.532019	-0.663941	-0.573544
HCV1495	HCV_NS3_PP-1267	RKAVTHIN	R	K	A	V	T	H	I	N	-0.14031	-0.0997704	-0.857995
HCV1496	HCV_NS3_PP-1268	AVTHINSV	A	V	T	H	I	N	S	V	-0.193736	5.23185e-05	-0.581261
HCV1497	HCV_NS3_PP-1269	THINSVWK	T	H	I	N	S	V	W	K	-0.354726	-0.561834	-0.0176061
HCV1498	HCV_NS3_PP-1270	INSVWKDL	I	N	S	V	W	K	D	L	0.261172	-0.648258	-0.912167
HCV1499	HCV_NS3_PP-1271	SVWKDLLE	S	V	W	K	D	L	L	E	-0.690155	-0.48897	-0.595304
HCV1500	HCV_NS3_PP-1272	WKDLLEDN	W	K	D	L	L	E	D	N	-0.00146913	0.0519831	0.139162
HCV1501	HCV_NS3_PP-1273	DLLEDNVT	D	L	L	E	D	N	V	T	-0.591842	0.451789	0.144744
HCV1502	HCV_NS3_PP-1274	LEDNVTPI	L	E	D	N	V	T	P	I	0.320996	-0.672179	-0.0708509
HCV1503	HCV_NS3_PP-1275	DNVTPIDT	D	N	V	T	P	I	D	T	-2.19665	-1.8081	-0.915729
HCV1504	HCV_NS3_PP-1276	VTPIDTTI	V	T	P	I	D	T	T	I	-1.17238	0.342952	0.590579
HCV1505	HCV_NS3_PP-1277	PIDTTIMA	P	I	D	T	T	I	M	A	-0.0294067	-0.17491	0.123302
HCV1506	HCV_NS3_PP-1278	DTTIMAKN	D	T	T	I	M	A	K	N	0.0208305	-1.54579	0.68192
HCV1507	HCV_NS3_PP-1279	TIMAKNEV	T	I	M	A	K	N	E	V	0.203482	-0.268422	-0.333779
HCV1508	HCV_NS3_PP-1280	MAKNEVFC	M	A	K	N	E	V	F	C	1.79857	2.72492	4.10658
HCV1509	HCV_NS3_PP-1281	KNEVFCVQ	K	N	E	V	F	C	V	Q	-0.527111	0.730398	1.02689
HCV1510	HCV_NS3_PP-1282	EVFCVQPE	E	V	F	C	V	Q	P	E	1.42915	-0.663941	0.0863303
HCV1511	HCV_NS3_PP-1283	FCVQPEKG	F	C	V	Q	P	E	K	G	-0.816214	-1.18384	1.61973
HCV1512	HCV_NS3_PP-1284	VQPEKGGR	V	Q	P	E	K	G	G	R	0.0208305	-0.265296	-0.593192
HCV1513	HCV_NS3_PP-1285	PEKGGRKP	P	E	K	G	G	R	K	P	-0.342315	-0.608968	-0.37074
HCV1514	HCV_NS3_PP-1286	KGGRKPAR	K	G	G	R	K	P	A	R	-1.26856	-0.705676	1.18038
HCV1515	HCV_NS3_PP-1287	GRKPARLI	G	R	K	P	A	R	L	I	-1.44486	-1.24461	0.948883
HCV1516	HCV_NS3_PP-1288	KPARLIVF	K	P	A	R	L	I	V	F	0.374346	0.130962	0.798003
HCV1517	HCV_NS3_PP-1289	ARLIVFPD	A	R	L	I	V	F	P	D	-0.415545	0.000237586	-0.164933
HCV1518	HCV_NS3_PP-1290	LIVFPDLG	L	I	V	F	P	D	L	G	-0.269128	-0.338599	0.221041
HCV1519	HCV_NS3_PP-1291	VFPDLGVR	V	F	P	D	L	G	V	R	-0.844653	0.710157	-0.242606
HCV1520	HCV_NS3_PP-1292	PDLGVRVC	P	D	L	G	V	R	V	C	1.06181	0.664306	1.09191
HCV1521	HCV_NS3_PP-1293	LGVRVCEK	L	G	V	R	V	C	E	K	0.637004	-0.971704	-0.491527
HCV1522	HCV_NS3_PP-1294	VRVCEKMA	V	R	V	C	E	K	M	A	-0.60236	-0.432574	-0.00441982
HCV1523	HCV_NS3_PP-1295	VCEKMALY	V	C	E	K	M	A	L	Y	0.172107	0.0014687	0.552568
HCV1524	HCV_NS3_PP-1296	EKMALYDV	E	K	M	A	L	Y	D	V	-0.230361	-0.298994	0.47325
HCV1525	HCV_NS3_PP-1297	MALYDVVT	M	A	L	Y	D	V	V	T	-0.237809	-0.297281	-0.235607
HCV1526	HCV_NS3_PP-1298	LYDVVTKL	L	Y	D	V	V	T	K	L	0.0208305	-0.17491	-0.132896
HCV1527	HCV_NS3_PP-1299	DVVTKLPL	D	V	V	T	K	L	P	L	-1.11654	0.103972	-0.394581
HCV1528	HCV_NS3_PP-1300	VTKLPLAV	V	T	K	L	P	L	A	V	-0.00146913	0.761902	-0.135465
HCV1529	HCV_NS3_PP-1301	KLPLAVMG	K	L	P	L	A	V	M	G	-1.10679	-0.218302	-0.528499
HCV1530	HCV_NS3_PP-1302	PLAVMGSS	P	L	A	V	M	G	S	S	-0.127748	-0.582487	-0.309358
HCV1531	HCV_NS3_PP-1303	AVMGSSYG	A	V	M	G	S	S	Y	G	-1.17238	-0.796398	0.147996
HCV1532	HCV_NS3_PP-1304	MGSSYGFQ	M	G	S	S	Y	G	F	Q	-1.3814	-1.00736	0.0252984
HCV1533	HCV_NS3_PP-1305	SSYGFQYS	S	S	Y	G	F	Q	Y	S	1.80483	-0.321294	-0.23694
HCV1534	HCV_NS3_PP-1306	YGFQYSPG	Y	G	F	Q	Y	S	P	G	-0.402138	-2.23	0.275889
HCV1535	HCV_NS3_PP-1307	FQYSPGQR	F	Q	Y	S	P	G	Q	R	-0.647132	-0.963063	-1.14055
HCV1536	HCV_NS3_PP-1308	YSPGQRVE	Y	S	P	G	Q	R	V	E	-0.392116	-0.742687	-0.213354
HCV1537	HCV_NS3_PP-1309	PGQRVEFL	P	G	Q	R	V	E	F	L	0.138022	-0.245537	-0.775019
HCV1538	HCV_NS3_PP-1310	QRVEFLVQ	Q	R	V	E	F	L	V	Q	-0.0108396	-0.412781	-0.301695
HCV1539	HCV_NS3_PP-1311	VEFLVQAW	V	E	F	L	V	Q	A	W	0.205883	-2.7714	-0.706368
HCV1540	HCV_NS3_PP-1312	FLVQAWKS	F	L	V	Q	A	W	K	S	-0.989601	-0.703201	-0.116056
HCV1541	HCV_NS3_PP-1313	VQAWKSKK	V	Q	A	W	K	S	K	K	0.0966238	-0.524174	-0.0196291
HCV1542	HCV_NS3_PP-1314	AWKSKKTP	A	W	K	S	K	K	T	P	0.0457513	-0.582487	0.128204
HCV1543	HCV_NS3_PP-1315	KSKKTPMG	K	S	K	K	T	P	M	G	0.474391	0.663184	-0.135197
HCV1544	HCV_NS3_PP-1316	KKTPMGFS	K	K	T	P	M	G	F	S	0.554762	-0.793126	0.192179
HCV1545	HCV_NS3_PP-1317	TPMGFSYD	T	P	M	G	F	S	Y	D	-1.3814	1.07478	-0.656459
HCV1546	HCV_NS3_PP-1318	MGFSYDTR	M	G	F	S	Y	D	T	R	-0.818347	-1.02113	-0.204064
HCV1547	HCV_NS3_PP-1319	FSYDTRCF	F	S	Y	D	T	R	C	F	0.704864	-0.462683	0.290525
HCV1548	HCV_NS3_PP-1320	YDTRCFDS	Y	D	T	R	C	F	D	S	-1.26856	-0.648258	-0.346108
HCV1549	HCV_NS3_PP-1321	TRCFDSTV	T	R	C	F	D	S	T	V	0.554762	-0.944123	-0.772114
HCV1550	HCV_NS3_PP-1322	CFDSTVTE	C	F	D	S	T	V	T	E	-0.216011	0.035038	-0.0874655
HCV1551	HCV_NS3_PP-1323	DSTVTESD	D	S	T	V	T	E	S	D	-0.0926693	0.474331	-0.0924253
HCV1552	HCV_NS3_PP-1324	TVTESDIR	T	V	T	E	S	D	I	R	-0.277189	0.665864	-0.0471426
HCV1553	HCV_NS3_PP-1325	TESDIRTE	T	E	S	D	I	R	T	E	0.160297	-0.593817	0.205131
HCV1554	HCV_NS3_PP-1326	SDIRTEEA	S	D	I	R	T	E	E	A	-0.545206	-0.956582	-0.427758
HCV1555	HCV_NS3_PP-1327	IRTEEAIY	I	R	T	E	E	A	I	Y	-1.94384	0.214468	-0.657922
HCV1556	HCV_NS3_PP-1328	TEEAIYQC	T	E	E	A	I	Y	Q	C	3.27327	4.8466	7.6802
HCV1557	HCV_NS3_PP-1329	EAIYQCCD	E	A	I	Y	Q	C	C	D	2.95463	2.45572	4.83008
HCV1558	HCV_NS3_PP-1330	IYQCCDLD	I	Y	Q	C	C	D	L	D	0.80679	0.330865	2.38687
HCV1559	HCV_NS3_PP-1331	QCCDLDPQ	Q	C	C	D	L	D	P	Q	-0.705829	0.266058	-0.307043
HCV1560	HCV_NS3_PP-1332	CDLDPQAR	C	D	L	D	P	Q	A	R	-0.746912	-0.358092	-0.194274
HCV1561	HCV_NS3_PP-1333	LDPQARVA	L	D	P	Q	A	R	V	A	-0.591842	-0.620349	-1.05637
HCV1562	HCV_NS3_PP-1334	PQARVAIK	P	Q	A	R	V	A	I	K	0.497512	0.035038	-0.422996
HCV1563	HCV_NS3_PP-1335	ARVAIKSL	A	R	V	A	I	K	S	L	0.115542	-0.340436	-0.386147
HCV1564	HCV_NS3_PP-1336	VAIKSLTE	V	A	I	K	S	L	T	E	-0.0817823	-0.608968	-0.265064
HCV1565	HCV_NS3_PP-1337	IKSLTERL	I	K	S	L	T	E	R	L	-0.00146913	-1.05913	-0.314245
HCV1566	HCV_NS3_PP-1338	SLTERLYV	S	L	T	E	R	L	Y	V	-0.877605	-1.13821	0.46059
HCV1567	HCV_NS3_PP-1339	TERLYVGG	T	E	R	L	Y	V	G	G	-0.743165	0.0204781	-0.490006
HCV1568	HCV_NS3_PP-1340	RLYVGGPL	R	L	Y	V	G	G	P	L	-0.269128	-0.204567	-0.686161
HCV1569	HCV_NS3_PP-1341	YVGGPLTN	Y	V	G	G	P	L	T	N	0.595283	-0.823199	-0.825052
HCV1570	HCV_NS3_PP-1342	GGPLTNSR	G	G	P	L	T	N	S	R	-0.440468	-0.496511	-0.342148
HCV1571	HCV_NS3_PP-1343	PLTNSRGE	P	L	T	N	S	R	G	E	-0.269128	-0.265296	-0.185098
HCV1572	HCV_NS3_PP-1344	TNSRGENC	T	N	S	R	G	E	N	C	0.219781	0.952263	1.88699
HCV1573	HCV_NS3_PP-1345	SRGENCGY	S	R	G	E	N	C	G	Y	0.374346	-0.534687	-0.409336
HCV1574	HCV_NS3_PP-1346	GENCGYRR	G	E	N	C	G	Y	R	R	-3.2492	0.121826	0.767159
HCV1575	HCV_NS3_PP-1347	NCGYRRCR	N	C	G	Y	R	R	C	R	-1.8972	0.82112	-0.268418
HCV1576	HCV_NS3_PP-1348	GYRRCRAS	G	Y	R	R	C	R	A	S	-1.14611	-2.48986	-0.673953
HCV1577	HCV_NS3_PP-1349	RRCRASGV	R	R	C	R	A	S	G	V	-1.99913	-0.841475	-2.78508
HCV1578	HCV_NS3_PP-1350	CRASGVLT	C	R	A	S	G	V	L	T	1.0589	-1.6665	-0.0204803
HCV1579	HCV_NS3_PP-1351	ASGVLTTS	A	S	G	V	L	T	T	S	-0.0619799	1.79031	1.03435
HCV1580	HCV_NS3_PP-1352	GVLTTSCG	G	V	L	T	T	S	C	G	0.0549032	-0.608968	0.0635979
HCV1581	HCV_NS3_PP-1353	LTTSCGNT	L	T	T	S	C	G	N	T	0.374346	-1.86202	-0.316928
HCV1582	HCV_NS3_PP-1354	TSCGNTLT	T	S	C	G	N	T	L	T	-1.031	0.851595	-0.0266285
HCV1583	HCV_NS3_PP-1355	CGNTLTCY	C	G	N	T	L	T	C	Y	0.235455	-0.422743	-0.164013
HCV1584	HCV_NS3_PP-1356	NTLTCYIK	N	T	L	T	C	Y	I	K	-0.690155	-2.23	0.48707
HCV1585	HCV_NS3_PP-1357	LTCYIKAR	L	T	C	Y	I	K	A	R	0.889815	-0.991786	0.373935
HCV1586	HCV_NS3_PP-1358	CYIKARAA	C	Y	I	K	A	R	A	A	1.2486	-0.6897	-0.416528
HCV1587	HCV_NS3_PP-1359	IKARAACR	I	K	A	R	A	A	C	R	-0.237809	-0.841475	0.858213
HCV1588	HCV_NS3_PP-1360	ARAACRAA	A	R	A	A	C	R	A	A	0.205883	-1.18384	-0.484972
HCV1589	HCV_NS3_PP-1361	AACRAAGL	A	A	C	R	A	A	G	L	-0.647132	-0.841475	3.02827
HCV1590	HCV_NS3_PP-1362	CRAAGLQD	C	R	A	A	G	L	Q	D	-0.606861	-1.04515	-0.0894471
HCV1591	HCV_NS3_PP-1363	AAGLQDCT	A	A	G	L	Q	D	C	T	0.434907	-0.593817	0.391012
HCV1592	HCV_NS3_PP-1364	GLQDCTML	G	L	Q	D	C	T	M	L	0.245203	0.86353	1.49791
HCV1593	HCV_NS3_PP-1365	QDCTMLVC	Q	D	C	T	M	L	V	C	2.3407	2.14607	4.4958
HCV1594	HCV_NS3_PP-1366	CTMLVCGD	C	T	M	L	V	C	G	D	1.25914	0.665864	0.804842
HCV1595	HCV_NS3_PP-1367	MLVCGDDL	M	L	V	C	G	D	D	L	-0.0184894	-0.963063	-0.0543519
HCV1596	HCV_NS3_PP-1368	VCGDDLVV	V	C	G	D	D	L	V	V	-0.293099	-1.47481	0.519335
HCV1597	HCV_NS3_PP-1369	GDDLVVIC	G	D	D	L	V	V	I	C	4.58568	4.17042	8.66967
HCV1598	HCV_NS3_PP-1370	DLVVICES	D	L	V	V	I	C	E	S	-0.932496	-0.873556	1.1707
HCV1599	HCV_NS3_PP-1371	VVICESAG	V	V	I	C	E	S	A	G	1.5785	-0.462683	0.0440279
HCV1600	HCV_NS3_PP-1372	ICESAGVQ	I	C	E	S	A	G	V	Q	0.160297	-0.898724	0.0801547
HCV1601	HCV_NS3_PP-1373	ESAGVQED	E	S	A	G	V	Q	E	D	-0.392116	0.563732	-0.180885
HCV1602	HCV_NS3_PP-1374	AGVQEDAA	A	G	V	Q	E	D	A	A	-0.237809	-1.11587	0.158186
HCV1603	HCV_NS3_PP-1375	VQEDAASL	V	Q	E	D	A	A	S	L	-0.607812	0.371339	-0.41843
HCV1604	HCV_NS3_PP-1376	EDAASLRA	E	D	A	A	S	L	R	A	-0.300916	-1.1816	-0.536846
HCV1605	HCV_NS3_PP-1377	AASLRAFT	A	A	S	L	R	A	F	T	-0.5977	0.0515261	0.010231
HCV1606	HCV_NS3_PP-1378	SLRAFTEA	S	L	R	A	F	T	E	A	0.395587	-0.220543	-1.69928
HCV1607	HCV_NS3_PP-1379	RAFTEAMT	R	A	F	T	E	A	M	T	-0.216011	-0.942822	-0.199125
HCV1608	HCV_NS3_PP-1380	FTEAMTRY	F	T	E	A	M	T	R	Y	0.237467	0.563028	0.0537208
HCV1609	HCV_NS3_PP-1381	EAMTRYSA	E	A	M	T	R	Y	S	A	0.437469	-0.563442	0.024968
HCV1610	HCV_NS3_PP-1382	MTRYSAPP	M	T	R	Y	S	A	P	P	-0.692717	0.500618	0.109285
HCV1611	HCV_NS3_PP-1383	RYSAPPGD	R	Y	S	A	P	P	G	D	-0.402138	0.212051	-0.288275
HCV1612	HCV_NS3_PP-1384	SAPPGDPP	S	A	P	P	G	D	P	P	-2.79685	-0.620349	-0.244332
HCV1613	HCV_NS3_PP-1385	PPGDPPQP	P	P	G	D	P	P	Q	P	-0.300916	0.563732	0.263671
HCV1614	HCV_NS3_PP-1386	GDPPQPEY	G	D	P	P	Q	P	E	Y	0.450876	-1.6665	-0.607098
HCV1615	HCV_NS3_PP-1387	PPQPEYDL	P	P	Q	P	E	Y	D	L	0.554762	0.166903	0.0058777
HCV1616	HCV_NS3_PP-1388	QPEYDLEL	Q	P	E	Y	D	L	E	L	-1.13992	-0.296315	-0.122583
HCV1617	HCV_NS3_PP-1389	EYDLELIT	E	Y	D	L	E	L	I	T	-0.206847	-1.26074	0.739646
HCV1618	HCV_NS3_PP-1390	DLELITSC	D	L	E	L	I	T	S	C	3.92792	3.39148	6.59776
HCV1619	HCV_NS3_PP-1391	ELITSCSS	E	L	I	T	S	C	S	S	1.10367	1.72778	4.81649
HCV1620	HCV_NS3_PP-1392	ITSCSSNV	I	T	S	C	S	S	N	V	1.39267	1.45909	2.77236
HCV1621	HCV_NS3_PP-1393	SCSSNVSV	S	C	S	S	N	V	S	V	0.0110831	0.840881	-0.0819106
HCV1622	HCV_NS3_PP-1394	SSNVSVAH	S	S	N	V	S	V	A	H	-1.26635	5.23185e-05	-0.163079
HCV1623	HCV_NS3_PP-1395	NVSVAHDG	N	V	S	V	A	H	D	G	-0.528388	-0.553457	-0.555295
HCV1624	HCV_NS3_PP-1396	SVAHDGAG	S	V	A	H	D	G	A	G	0.450876	-0.431777	-0.353749
HCV1625	HCV_NS3_PP-1397	AHDGAGKR	A	H	D	G	A	G	K	R	0.00836152	-0.0327269	-0.650882
HCV1626	HCV_NS3_PP-1398	DGAGKRVY	D	G	A	G	K	R	V	Y	-0.482795	-0.319566	-0.271274
HCV1627	HCV_NS3_PP-1399	AGKRVYYL	A	G	K	R	V	Y	Y	L	-0.262089	0.236899	0.43591
HCV1628	HCV_NS3_PP-1400	KRVYYLTR	K	R	V	Y	Y	L	T	R	-0.756391	0.37469	-0.290352
HCV1629	HCV_NS3_PP-1401	VYYLTRDP	V	Y	Y	L	T	R	D	P	-0.647132	0.567738	0.341589
HCV1630	HCV_NS3_PP-1402	YLTRDPTT	Y	L	T	R	D	P	T	T	-0.816214	0.82112	-0.846737
HCV1631	HCV_NS3_PP-1403	TRDPTTPL	T	R	D	P	T	T	P	L	-0.700363	-0.0615539	-0.0733178
HCV1632	HCV_NS3_PP-1404	DPTTPLAR	D	P	T	T	P	L	A	R	-0.298253	-0.862489	0.240196
HCV1633	HCV_NS3_PP-1405	TTPLARAA	T	T	P	L	A	R	A	A	-0.496355	-0.269495	-0.732696
HCV1634	HCV_NS3_PP-1406	PLARAAWE	P	L	A	R	A	A	W	E	-0.673399	-1.13237	-0.158817
HCV1635	HCV_NS3_PP-1407	ARAAWETA	A	R	A	A	W	E	T	A	-0.136486	0.132382	-0.480487
HCV1636	HCV_NS3_PP-1408	AAWETARH	A	A	W	E	T	A	R	H	-0.426445	-0.16498	-0.747758
HCV1637	HCV_NS3_PP-1409	WETARHTP	W	E	T	A	R	H	T	P	-0.95883	-1.21647	-0.670231
HCV1638	HCV_NS3_PP-1410	TARHTPVN	T	A	R	H	T	P	V	N	-0.0794818	-0.018992	-0.333779
HCV1639	HCV_NS3_PP-1411	RHTPVNSW	R	H	T	P	V	N	S	W	-0.412968	0.390354	-0.18642
HCV1640	HCV_NS3_PP-1412	TPVNSWLG	T	P	V	N	S	W	L	G	0.147186	-0.627166	-0.085465
HCV1641	HCV_NS3_PP-1413	VNSWLGNI	V	N	S	W	L	G	N	I	-0.897771	-0.709867	-0.536973
HCV1642	HCV_NS3_PP-1414	SWLGNIIM	S	W	L	G	N	I	I	M	-0.74374	0.570213	0.00125336
HCV1643	HCV_NS3_PP-1415	LGNIIMFA	L	G	N	I	I	M	F	A	-1.26856	0.282189	-0.0346177
HCV1644	HCV_NS3_PP-1416	NIIMFAPT	N	I	I	M	F	A	P	T	-1.99913	-0.841475	-0.514888
HCV1645	HCV_NS3_PP-1417	IMFAPTLW	I	M	F	A	P	T	L	W	-0.816214	0.0895708	-0.367183
HCV1646	HCV_NS3_PP-1418	FAPTLWAR	F	A	P	T	L	W	A	R	-0.0184894	0.428614	0.63536
HCV1647	HCV_NS3_PP-1419	PTLWARMI	P	T	L	W	A	R	M	I	-0.38344	0.35575	-0.439579
HCV1648	HCV_NS3_PP-1420	LWARMILM	L	W	A	R	M	I	L	M	0.968556	0.583714	1.54234
HCV1649	HCV_NS3_PP-1421	ARMILMTH	A	R	M	I	L	M	T	H	0.437469	-0.513086	-0.123633
HCV1650	HCV_NS3_PP-1422	MILMTHFF	M	I	L	M	T	H	F	F	-0.647132	-1.66898	0.751942
HCV1651	HCV_NS3_PP-1423	LMTHFFSV	L	M	T	H	F	F	S	V	-0.516125	-0.663941	-0.784392
HCV1652	HCV_NS3_PP-1424	THFFSVLI	T	H	F	F	S	V	L	I	-1.99913	-0.841475	-4.22798
HCV1653	HCV_NS3_PP-1425	FFSVLIAR	F	F	S	V	L	I	A	R	-1.14611	-0.841475	1.62524
HCV1654	HCV_NS3_PP-1426	SVLIARDQ	S	V	L	I	A	R	D	Q	-0.033037	-0.328786	0.684972
HCV1655	HCV_NS3_PP-1427	LIARDQLE	L	I	A	R	D	Q	L	E	0.285555	-0.17491	-0.703639
HCV1656	HCV_NS3_PP-1428	ARDQLEQA	A	R	D	Q	L	E	Q	A	-0.0294067	0.851595	-0.526305
HCV1657	HCV_NS3_PP-1429	DQLEQALD	D	Q	L	E	Q	A	L	D	0.559916	0.1185	-0.756914
HCV1658	HCV_NS3_PP-1430	LEQALDCE	L	E	Q	A	L	D	C	E	-0.43122	-0.300117	0.0405663
HCV1659	HCV_NS3_PP-1431	QALDCEIY	Q	A	L	D	C	E	I	Y	-0.5977	-0.0670748	0.229589
HCV1660	HCV_NS3_PP-1432	LDCEIYGA	L	D	C	E	I	Y	G	A	-0.402138	-0.303395	-0.381343
HCV1661	HCV_NS3_PP-1433	CEIYGACY	C	E	I	Y	G	A	C	Y	-0.263526	-0.3363	-0.468215
HCV1662	HCV_NS3_PP-1434	IYGACYSI	I	Y	G	A	C	Y	S	I	-0.0771866	0.664306	-0.446627
HCV1663	HCV_NS3_PP-1435	GACYSIEP	G	A	C	Y	S	I	E	P	-0.415545	-0.142181	0.26314
HCV1664	HCV_NS3_PP-1436	CYSIEPLD	C	Y	S	I	E	P	L	D	0.936451	-0.890355	-0.0283058
HCV1665	HCV_NS3_PP-1437	SIEPLDLP	S	I	E	P	L	D	L	P	-0.545206	-0.862489	-0.340013
HCV1666	HCV_NS3_PP-1438	EPLDLPPI	E	P	L	D	L	P	P	I	0.0725362	-0.495162	-0.381294
HCV1667	HCV_NS3_PP-1439	LDLPPIIQ	L	D	L	P	P	I	I	Q	0.261172	-0.764893	-0.515906
HCV1668	HCV_NS3_PP-1440	LPPIIQRL	L	P	P	I	I	Q	R	L	-1.082	0.810731	-1.08399
HCV1669	HCV_NS3_PP-1441	PIIQRLHG	P	I	I	Q	R	L	H	G	-0.293099	-0.142181	-0.211036
HCV1670	HCV_NS3_PP-1442	IQRLHGLS	I	Q	R	L	H	G	L	S	-1.17238	-1.24461	-0.462878
HCV1671	HCV_NS3_PP-1443	RLHGLSAF	R	L	H	G	L	S	A	F	0.450876	-0.111706	-0.147077
HCV1672	HCV_NS3_PP-1444	HGLSAFSL	H	G	L	S	A	F	S	L	-0.191808	-0.88306	0.00359894
HCV1673	HCV_NS3_PP-1445	LSAFSLHS	L	S	A	F	S	L	H	S	-0.176494	-0.115793	-0.762419
HCV1674	HCV_NS3_PP-1446	AFSLHSYS	A	F	S	L	H	S	Y	S	-0.545206	-0.563442	0.31385
HCV1675	HCV_NS3_PP-1447	SLHSYSPG	S	L	H	S	Y	S	P	G	0.0208305	0.0897447	-0.369136
HCV1676	HCV_NS3_PP-1448	HSYSPGEI	H	S	Y	S	P	G	E	I	0.704864	-0.862489	-0.153571
HCV1677	HCV_NS3_PP-1449	YSPGEINR	Y	S	P	G	E	I	N	R	-0.316902	-0.0679534	-0.908195
HCV1678	HCV_NS3_PP-1450	PGEINRVA	P	G	E	I	N	R	V	A	-0.456329	-0.373316	-0.348639
HCV1679	HCV_NS3_PP-1451	EINRVAAC	E	I	N	R	V	A	A	C	0.539087	1.58615	2.12183
HCV1680	HCV_NS3_PP-1452	NRVAACLR	N	R	V	A	A	C	L	R	0.309277	0.116102	-0.655572
HCV1681	HCV_NS3_PP-1453	VAACLRKL	V	A	A	C	L	R	K	L	0.292134	-0.783065	-0.431165
HCV1682	HCV_NS3_PP-1454	ACLRKLGV	A	C	L	R	K	L	G	V	-0.237809	-1.27336	-0.793763
HCV1683	HCV_NS3_PP-1455	LRKLGVPP	L	R	K	L	G	V	P	P	-0.604797	0.304866	-0.737631
HCV1684	HCV_NS3_PP-1456	KLGVPPLR	K	L	G	V	P	P	L	R	0.554762	-0.793126	-0.430225
HCV1685	HCV_NS3_PP-1457	GVPPLRAW	G	V	P	P	L	R	A	W	0.00836152	-0.298994	-0.613403
HCV1686	HCV_NS3_PP-1458	PPLRAWRH	P	P	L	R	A	W	R	H	-0.0184894	-0.8448	0.658337
HCV1687	HCV_NS3_PP-1459	LRAWRHRA	L	R	A	W	R	H	R	A	-0.178621	0.0515261	-0.595472
HCV1688	HCV_NS3_PP-1460	AWRHRARS	A	W	R	H	R	A	R	S	-1.11654	-0.553457	-0.168976
HCV1689	HCV_NS3_PP-1461	RHRARSVR	R	H	R	A	R	S	V	R	-1.10679	-0.871053	-0.662643
HCV1690	HCV_NS3_PP-1462	RARSVRAR	R	A	R	S	V	R	A	R	0.951818	-1.2667	-0.450352
HCV1691	HCV_NS3_PP-1463	RSVRARLL	R	S	V	R	A	R	L	L	-0.561613	0.34728	-0.247158
HCV1692	HCV_NS3_PP-1464	VRARLLAR	V	R	A	R	L	L	A	R	-2.79685	0.257625	-1.12617
HCV1693	HCV_NS3_PP-1465	ARLLARGG	A	R	L	L	A	R	G	G	-1.34363	-0.607551	-0.432582
HCV1694	HCV_NS3_PP-1466	LLARGGRA	L	L	A	R	G	G	R	A	0.395587	-1.00736	-0.434221
HCV1695	HCV_NS3_PP-1467	ARGGRAAI	A	R	G	G	R	A	A	I	-1.26856	-1.8081	-0.928958
HCV1696	HCV_NS3_PP-1468	GGRAAICG	G	G	R	A	A	I	C	G	-2.79685	-1.52656	2.19484
HCV1697	HCV_NS3_PP-1469	RAAICGKY	R	A	A	I	C	G	K	Y	-0.844653	-0.281306	-0.887989
HCV1698	HCV_NS3_PP-1470	AICGKYLF	A	I	C	G	K	Y	L	F	0.416151	-0.727325	0.157604
HCV1699	HCV_NS3_PP-1471	CGKYLFNW	C	G	K	Y	L	F	N	W	0.615205	-1.07658	-0.332758
HCV1700	HCV_NS3_PP-1472	KYLFNWAV	K	Y	L	F	N	W	A	V	-1.09082	-0.142181	-1.95116
HCV1701	HCV_NS3_PP-1473	LFNWAVRT	L	F	N	W	A	V	R	T	0.109849	0.326326	0.124906
HCV1702	HCV_NS3_PP-1474	NWAVRTKL	N	W	A	V	R	T	K	L	0.36932	-0.606401	-0.217032
HCV1703	HCV_NS3_PP-1475	AVRTKLKL	A	V	R	T	K	L	K	L	-0.148708	-0.180436	-0.405254
HCV1704	HCV_NS3_PP-1476	RTKLKLTP	R	T	K	L	K	L	T	P	-0.492101	-0.296894	-0.23466
HCV1705	HCV_NS3_PP-1477	KLKLTPIA	K	L	K	L	T	P	I	A	-0.0184894	-0.534687	0.744024
HCV1706	HCV_NS3_PP-1478	KLTPIAAA	K	L	T	P	I	A	A	A	-0.0171434	0.139176	-0.00467325
HCV1707	HCV_NS3_PP-1479	TPIAAAGQ	T	P	I	A	A	A	G	Q	-0.714992	0.451789	-0.638447
HCV1708	HCV_NS3_PP-1480	IAAAGQLD	I	A	A	A	G	Q	L	D	-2.41186	0.214468	0.122688
HCV1709	HCV_NS3_PP-1481	AAGQLDLS	A	A	G	Q	L	D	L	S	0.324626	-0.184565	0.408746
HCV1710	HCV_NS3_PP-1482	GQLDLSGW	G	Q	L	D	L	S	G	W	0.0725362	-0.932867	-0.166886
HCV1711	HCV_NS3_PP-1483	LDLSGWFT	L	D	L	S	G	W	F	T	-1.05986	-1.13821	-0.675226
HCV1712	HCV_NS3_PP-1484	LSGWFTAG	L	S	G	W	F	T	A	G	0.237467	-0.793126	-0.859031
HCV1713	HCV_NS3_PP-1485	GWFTAGYS	G	W	F	T	A	G	Y	S	1.32087	-1.18118	-0.333779
HCV1714	HCV_NS3_PP-1486	FTAGYSGG	F	T	A	G	Y	S	G	G	-1.99913	-0.841475	-2.78508
HCV1715	HCV_NS3_PP-1487	AGYSGGDI	A	G	Y	S	G	G	D	I	-1.10679	-0.709867	-1.42906
HCV1716	HCV_NS3_PP-1488	YSGGDIYH	Y	S	G	G	D	I	Y	H	-0.0184894	-0.142181	-1.11995
HCV1717	HCV_NS3_PP-1489	GGDIYHSV	G	G	D	I	Y	H	S	V	0.689812	-0.462683	-0.325168
HCV1718	HCV_NS3_PP-1490	DIYHSVSH	D	I	Y	H	S	V	S	H	-1.99913	-0.281306	0.0133607
HCV1719	HCV_NS3_PP-1491	YHSVSHAR	Y	H	S	V	S	H	A	R	0.559916	-2.38928	-0.268914
HCV1720	HCV_NS3_PP-1492	SVSHARPR	S	V	S	H	A	R	P	R	-0.669972	-0.609678	-0.319119
HCV1721	HCV_NS3_PP-1493	SHARPRWI	S	H	A	R	P	R	W	I	-0.138268	0.144697	-0.83397
HCV1722	HCV_NS3_PP-1494	ARPRWIWF	A	R	P	R	W	I	W	F	-0.230361	-1.25329	-0.239837
HCV1723	HCV_NS3_PP-1495	PRWIWFCL	P	R	W	I	W	F	C	L	-0.206847	0.710157	-0.409336
HCV1724	HCV_NS3_PP-1496	WIWFCLLL	W	I	W	F	C	L	L	L	-0.545206	-0.220543	-0.511305
HCV1725	HCV_NS3_PP-1497	WFCLLLLA	W	F	C	L	L	L	L	A	-2.79685	0.121826	0.578178
HCV1726	HCV_NS3_PP-1498	CLLLLAAG	C	L	L	L	L	A	A	G	-0.816214	-0.963063	-0.486778
HCV1727	HCV_NS3_PP-1499	LLLAAGVG	L	L	L	A	A	G	V	G	-0.705829	-1.14249	-0.425616
HCV1728	HCV_NS3_PP-1500	LAAGVGIY	L	A	A	G	V	G	I	Y	-1.04419	0.282189	-0.247983
HCV1729	HCV_NS3_PP-1501	AGVGIYLL	A	G	V	G	I	Y	L	L	0.0368001	-0.511512	-0.401622
HCV1730	HCV_NS3_PP-1502	VGIYLLPN	V	G	I	Y	L	L	P	N	-0.316902	0.0515261	-0.486613
HCV1731	HCV_NS3_SS-1	AEECSQHL	A	E	E	C	S	Q	H	L	1.62655	1.74985	4.06325
HCV1732	HCV_NS3_SS-2	IEECSQHL	I	E	E	C	S	Q	H	L	4.19424	4.71606	8.05037
HCV1733	HCV_NS3_SS-3	LEECSQHL	L	E	E	C	S	Q	H	L	4.69788	4.88707	8.06483
HCV1734	HCV_NS3_SS-4	MEECSQHL	M	E	E	C	S	Q	H	L	3.51113	3.55985	6.64692
HCV1735	HCV_NS3_SS-5	FEECSQHL	F	E	E	C	S	Q	H	L	2.54872	2.39033	5.61584
HCV1736	HCV_NS3_SS-6	WEECSQHL	W	E	E	C	S	Q	H	L	3.34137	3	5.90115
HCV1737	HCV_NS3_SS-7	YEECSQHL	Y	E	E	C	S	Q	H	L	3.57116	3.03616	6.5042
HCV1738	HCV_NS3_SS-8	VEECSQHL	V	E	E	C	S	Q	H	L	4.79204	3.97044	7.59212
HCV1739	HCV_NS3_SS-9	DEECSQHL	D	E	E	C	S	Q	H	L	0.835871	0.281628	2.57076
HCV1740	HCV_NS3_SS-10	EEECSQHL	E	E	E	C	S	Q	H	L	2.15504	2.4497	4.78582
HCV1741	HCV_NS3_SS-11	REECSQHL	R	E	E	C	S	Q	H	L	2.05261	2.16769	4.35688
HCV1742	HCV_NS3_SS-12	KEECSQHL	K	E	E	C	S	Q	H	L	2.24673	0.916238	3.60075
HCV1743	HCV_NS3_SS-13	HEECSQHL	H	E	E	C	S	Q	H	L	1.79857	1.67226	4.0852
HCV1744	HCV_NS3_SS-14	GEECSQHL	G	E	E	C	S	Q	H	L	0.64912	0.608655	2.73486
HCV1745	HCV_NS3_SS-15	SEECSQHL	S	E	E	C	S	Q	H	L	2.33091	2.83671	4.46313
HCV1746	HCV_NS3_SS-16	TEECSQHL	T	E	E	C	S	Q	H	L	2.24214	2.81305	4.99325
HCV1747	HCV_NS3_SS-17	PEECSQHL	P	E	E	C	S	Q	H	L	1.86416	1.10361	3.28654
HCV1748	HCV_NS3_SS-18	CEECSQHL	C	E	E	C	S	Q	H	L	1.80986	1.73656	2.40748
HCV1749	HCV_NS3_SS-19	NEECSQHL	N	E	E	C	S	Q	H	L	1.40714	1.96592	2.95729
HCV1750	HCV_NS3_SS-20	QEECSQHL	Q	E	E	C	S	Q	H	L	2.29478	1.48731	4.13899
HCV1751	HCV_NS3_SS-21	MAECSQHL	M	A	E	C	S	Q	H	L	1.69166	2.12363	3.22835
HCV1752	HCV_NS3_SS-22	MIECSQHL	M	I	E	C	S	Q	H	L	4.63037	4.85235	8.60736
HCV1753	HCV_NS3_SS-23	MLECSQHL	M	L	E	C	S	Q	H	L	3.56882	3	5.12607
HCV1754	HCV_NS3_SS-24	MMECSQHL	M	M	E	C	S	Q	H	L	3.16825	3.49153	5.22879
HCV1755	HCV_NS3_SS-25	MFECSQHL	M	F	E	C	S	Q	H	L	3.44818	2.26063	5.15701
HCV1756	HCV_NS3_SS-26	MWECSQHL	M	W	E	C	S	Q	H	L	2.48393	1.6832	4.12049
HCV1757	HCV_NS3_SS-27	MYECSQHL	M	Y	E	C	S	Q	H	L	3.82161	2.42609	5.53481
HCV1758	HCV_NS3_SS-28	MVECSQHL	M	V	E	C	S	Q	H	L	5.18244	4.78732	8.58926
HCV1759	HCV_NS3_SS-29	MDECSQHL	M	D	E	C	S	Q	H	L	1.23896	1.01289	2.84586
HCV1760	HCV_NS3_SS-30	MEECSQHL	M	E	E	C	S	Q	H	L	3.51113	3.55985	6.64692
HCV1761	HCV_NS3_SS-31	MRECSQHL	M	R	E	C	S	Q	H	L	1.30181	1.4592	2.43381
HCV1762	HCV_NS3_SS-32	MKECSQHL	M	K	E	C	S	Q	H	L	0.622653	1.8149	2.99621
HCV1763	HCV_NS3_SS-33	MHECSQHL	M	H	E	C	S	Q	H	L	2.52716	2.28824	4.99203
HCV1764	HCV_NS3_SS-34	MGECSQHL	M	G	E	C	S	Q	H	L	-0.308282	-0.0229375	-0.10622
HCV1765	HCV_NS3_SS-35	MSECSQHL	M	S	E	C	S	Q	H	L	1.15568	1.49808	3.01887
HCV1766	HCV_NS3_SS-36	MTECSQHL	M	T	E	C	S	Q	H	L	2.78084	2.28921	4.302
HCV1767	HCV_NS3_SS-37	MPECSQHL	M	P	E	C	S	Q	H	L	-0.216011	-0.431777	-0.12649
HCV1768	HCV_NS3_SS-38	MCECSQHL	M	C	E	C	S	Q	H	L	2.6514	2.38635	3.79585
HCV1769	HCV_NS3_SS-39	MNECSQHL	M	N	E	C	S	Q	H	L	1.24078	0.100812	1.92959
HCV1770	HCV_NS3_SS-40	MQECSQHL	M	Q	E	C	S	Q	H	L	2.16693	2.98652	4.5737
HCV1771	HCV_NS3_SS-41	MEACSQHL	M	E	A	C	S	Q	H	L	3	2.32953	5.58134
HCV1772	HCV_NS3_SS-42	MEICSQHL	M	E	I	C	S	Q	H	L	3.45216	3	6.31205
HCV1773	HCV_NS3_SS-43	MELCSQHL	M	E	L	C	S	Q	H	L	5.09197	5.12086	8.63049
HCV1774	HCV_NS3_SS-44	MEMCSQHL	M	E	M	C	S	Q	H	L	4.29857	3.95311	7.5987
HCV1775	HCV_NS3_SS-45	MEFCSQHL	M	E	F	C	S	Q	H	L	4.12414	3	6.67409
HCV1776	HCV_NS3_SS-46	MEWCSQHL	M	E	W	C	S	Q	H	L	3.40718	3.25507	5.69223
HCV1777	HCV_NS3_SS-47	MEYCSQHL	M	E	Y	C	S	Q	H	L	4.16471	3.60513	7.15941
HCV1778	HCV_NS3_SS-48	MEVCSQHL	M	E	V	C	S	Q	H	L	2.8606	3.72645	5.78961
HCV1779	HCV_NS3_SS-49	MEDCSQHL	M	E	D	C	S	Q	H	L	2.73027	2.24301	5.19922
HCV1780	HCV_NS3_SS-50	MEECSQHL	M	E	E	C	S	Q	H	L	3.51113	3.55985	6.64692
HCV1781	HCV_NS3_SS-51	MERCSQHL	M	E	R	C	S	Q	H	L	2.46534	2.72607	5.34423
HCV1782	HCV_NS3_SS-52	MEKCSQHL	M	E	K	C	S	Q	H	L	3.43101	3	6.31053
HCV1783	HCV_NS3_SS-53	MEHCSQHL	M	E	H	C	S	Q	H	L	2.79284	3	5.44055
HCV1784	HCV_NS3_SS-54	MEGCSQHL	M	E	G	C	S	Q	H	L	0.478903	0.619643	1.85749
HCV1785	HCV_NS3_SS-55	MESCSQHL	M	E	S	C	S	Q	H	L	1.91232	2.31763	4.5799
HCV1786	HCV_NS3_SS-56	METCSQHL	M	E	T	C	S	Q	H	L	3.60221	3.45923	5.7188
HCV1787	HCV_NS3_SS-57	MEPCSQHL	M	E	P	C	S	Q	H	L	4.32146	3.85107	7.08159
HCV1788	HCV_NS3_SS-58	MECCSQHL	M	E	C	C	S	Q	H	L	2.82182	2.9901	4.77862
HCV1789	HCV_NS3_SS-59	MENCSQHL	M	E	N	C	S	Q	H	L	2.84048	3.2749	6.15469
HCV1790	HCV_NS3_SS-60	MEQCSQHL	M	E	Q	C	S	Q	H	L	3.36949	3.06655	6.5065
HCV1791	HCV_NS3_SS-61	MEECSAHL	M	E	E	C	S	A	H	L	3.45121	3.65438	6.92685
HCV1792	HCV_NS3_SS-62	MEECSIHL	M	E	E	C	S	I	H	L	4.67919	3.57078	7.17453
HCV1793	HCV_NS3_SS-63	MEECSLHL	M	E	E	C	S	L	H	L	4.76474	4.7054	7.51587
HCV1794	HCV_NS3_SS-64	MEECSMHL	M	E	E	C	S	M	H	L	5.58308	5.16997	8.25425
HCV1795	HCV_NS3_SS-65	MEECSFHL	M	E	E	C	S	F	H	L	2.29437	3.02167	5.7201
HCV1796	HCV_NS3_SS-66	MEECSWHL	M	E	E	C	S	W	H	L	3.14837	3.10418	5.21919
HCV1797	HCV_NS3_SS-67	MEECSYHL	M	E	E	C	S	Y	H	L	4.08029	4.06887	5.94151
HCV1798	HCV_NS3_SS-68	MEECSVHL	M	E	E	C	S	V	H	L	4.16683	3.7739	7.43601
HCV1799	HCV_NS3_SS-69	MEECSDHL	M	E	E	C	S	D	H	L	2.85561	2.63657	5.53892
HCV1800	HCV_NS3_SS-70	MEECSEHL	M	E	E	C	S	E	H	L	3.02004	3.17418	6.4205
HCV1801	HCV_NS3_SS-71	MEECSRHL	M	E	E	C	S	R	H	L	3.49503	2.30966	5.24575
HCV1802	HCV_NS3_SS-72	MEECSKHL	M	E	E	C	S	K	H	L	3.83405	3	6.0602
HCV1803	HCV_NS3_SS-73	MEECSHHL	M	E	E	C	S	H	H	L	2.00175	2.0205	4.55033
HCV1804	HCV_NS3_SS-74	MEECSGHL	M	E	E	C	S	G	H	L	3.23997	3.19248	5.41256
HCV1805	HCV_NS3_SS-75	MEECSSHL	M	E	E	C	S	S	H	L	3.22926	3.12317	6.0832
HCV1806	HCV_NS3_SS-76	MEECSTHL	M	E	E	C	S	T	H	L	3.57972	3.06639	5.76511
HCV1807	HCV_NS3_SS-77	MEECSPHL	M	E	E	C	S	P	H	L	-0.0768583	-0.184565	-0.340004
HCV1808	HCV_NS3_SS-78	MEECSCHL	M	E	E	C	S	C	H	L	3.99808	3	3
HCV1809	HCV_NS3_SS-79	MEECSNHL	M	E	E	C	S	N	H	L	3.04921	2.36768	4.68266
HCV1810	HCV_NS3_SS-80	MEECSQHL	M	E	E	C	S	Q	H	L	3.51113	3.55985	6.64692
HCV1811	HCV_NS3_SS-81	MEECSQAL	M	E	E	C	S	Q	A	L	3.46961	3.8632	7.36678
HCV1812	HCV_NS3_SS-82	MEECSQIL	M	E	E	C	S	Q	I	L	4.96614	4.09536	6.60143
HCV1813	HCV_NS3_SS-83	MEECSQLL	M	E	E	C	S	Q	L	L	4.04916	3.95376	6.66981
HCV1814	HCV_NS3_SS-84	MEECSQML	M	E	E	C	S	Q	M	L	5.5462	4.4532	7.57373
HCV1815	HCV_NS3_SS-85	MEECSQFL	M	E	E	C	S	Q	F	L	3.65469	3	6.72198
HCV1816	HCV_NS3_SS-86	MEECSQWL	M	E	E	C	S	Q	W	L	4.23863	3	6.48757
HCV1817	HCV_NS3_SS-87	MEECSQYL	M	E	E	C	S	Q	Y	L	3.96825	3.93505	7.05916
HCV1818	HCV_NS3_SS-88	MEECSQVL	M	E	E	C	S	Q	V	L	4.04965	3.5593	7.00933
HCV1819	HCV_NS3_SS-89	MEECSQDL	M	E	E	C	S	Q	D	L	5.59344	4.0323	7.44197
HCV1820	HCV_NS3_SS-90	MEECSQEL	M	E	E	C	S	Q	E	L	4.34272	3.68431	7.66747
HCV1821	HCV_NS3_SS-91	MEECSQRL	M	E	E	C	S	Q	R	L	3.28273	3.62417	7.37911
HCV1822	HCV_NS3_SS-92	MEECSQKL	M	E	E	C	S	Q	K	L	3.46696	3.27849	6.72139
HCV1823	HCV_NS3_SS-93	MEECSQHL	M	E	E	C	S	Q	H	L	3.51113	3.55985	6.64692
HCV1824	HCV_NS3_SS-94	MEECSQGL	M	E	E	C	S	Q	G	L	3.65385	3.01937	6.46692
HCV1825	HCV_NS3_SS-95	MEECSQSL	M	E	E	C	S	Q	S	L	4.22202	4.33081	7.45394
HCV1826	HCV_NS3_SS-96	MEECSQTL	M	E	E	C	S	Q	T	L	4.38956	3.93965	7.72463
HCV1827	HCV_NS3_SS-97	MEECSQPL	M	E	E	C	S	Q	P	L	3.8938	5.26738	7.68281
HCV1828	HCV_NS3_SS-98	MEECSQCL	M	E	E	C	S	Q	C	L	3.52679	3	5.12137
HCV1829	HCV_NS3_SS-99	MEECSQNL	M	E	E	C	S	Q	N	L	3.63658	3.49272	7.20122
HCV1830	HCV_NS3_SS-100	MEECSQQL	M	E	E	C	S	Q	Q	L	4.54119	4.83916	7.56048
HCV1831	HCV_NS3_SS-101	MEECSQHA	M	E	E	C	S	Q	H	A	3.36943	3	5.12342
HCV1832	HCV_NS3_SS-102	MEECSQHI	M	E	E	C	S	Q	H	I	4.75231	4.2957	7.26329
HCV1833	HCV_NS3_SS-103	MEECSQHL	M	E	E	C	S	Q	H	L	3.51113	3.55985	6.64692
HCV1834	HCV_NS3_SS-104	MEECSQHM	M	E	E	C	S	Q	H	M	3.52189	3.90696	6.47882
HCV1835	HCV_NS3_SS-105	MEECSQHF	M	E	E	C	S	Q	H	F	4.23813	3.75115	6.84454
HCV1836	HCV_NS3_SS-106	MEECSQHW	M	E	E	C	S	Q	H	W	3.70496	4.34292	6.61925
HCV1837	HCV_NS3_SS-107	MEECSQHY	M	E	E	C	S	Q	H	Y	4.19162	4.33715	6.94178
HCV1838	HCV_NS3_SS-108	MEECSQHV	M	E	E	C	S	Q	H	V	3.40268	4.06251	6.61628
HCV1839	HCV_NS3_SS-109	MEECSQHD	M	E	E	C	S	Q	H	D	2.67287	2.21811	4.78089
HCV1840	HCV_NS3_SS-110	MEECSQHE	M	E	E	C	S	Q	H	E	2.1873	2.05837	4.92834
HCV1841	HCV_NS3_SS-111	MEECSQHR	M	E	E	C	S	Q	H	R	1.94262	3.6518	5.51311
HCV1842	HCV_NS3_SS-112	MEECSQHK	M	E	E	C	S	Q	H	K	2.1756	1.29811	4.10272
HCV1843	HCV_NS3_SS-113	MEECSQHH	M	E	E	C	S	Q	H	H	3.40076	3.72865	7.59492
HCV1844	HCV_NS3_SS-114	MEECSQHG	M	E	E	C	S	Q	H	G	2.11234	2.61722	5.01631
HCV1845	HCV_NS3_SS-115	MEECSQHS	M	E	E	C	S	Q	H	S	1.86305	2.47906	4.70647
HCV1846	HCV_NS3_SS-116	MEECSQHT	M	E	E	C	S	Q	H	T	3.41059	3	6.73758
HCV1847	HCV_NS3_SS-117	MEECSQHP	M	E	E	C	S	Q	H	P	1.0002	1.3476	3.35216
HCV1848	HCV_NS3_SS-118	MEECSQHC	M	E	E	C	S	Q	H	C	2.95465	3	4.78891
HCV1849	HCV_NS3_SS-119	MEECSQHN	M	E	E	C	S	Q	H	N	3.12712	3	6.05665
HCV1850	HCV_NS3_SS-120	MEECSQHL	M	E	E	C	S	Q	H	L	3.51113	3.55985	6.64692
HCV1851	HCV_NS3_SS-121	AEMEECSQ	A	E	M	E	E	C	S	Q	2.45448	2.27334	5.38313
HCV1852	HCV_NS3_SS-122	IEMEECSQ	I	E	M	E	E	C	S	Q	4.39835	3.56827	7.81679
HCV1853	HCV_NS3_SS-123	LEMEECSQ	L	E	M	E	E	C	S	Q	3.10545	3.67164	7.01656
HCV1854	HCV_NS3_SS-124	MEMEECSQ	M	E	M	E	E	C	S	Q	3.97197	4.4721	7.73759
HCV1855	HCV_NS3_SS-125	FEMEECSQ	F	E	M	E	E	C	S	Q	3.83897	3.864	7.47482
HCV1856	HCV_NS3_SS-126	WEMEECSQ	W	E	M	E	E	C	S	Q	5.16694	5.77533	8.05457
HCV1857	HCV_NS3_SS-127	YEMEECSQ	Y	E	M	E	E	C	S	Q	4.12106	3.59291	7.8417
HCV1858	HCV_NS3_SS-128	VEMEECSQ	V	E	M	E	E	C	S	Q	3	3.06031	7.12909
HCV1859	HCV_NS3_SS-129	DEMEECSQ	D	E	M	E	E	C	S	Q	3	3.252	6.9654
HCV1860	HCV_NS3_SS-130	EEMEECSQ	E	E	M	E	E	C	S	Q	3.87387	5.54459	7.8256
HCV1861	HCV_NS3_SS-131	REMEECSQ	R	E	M	E	E	C	S	Q	3.208	2.24301	4.45682
HCV1862	HCV_NS3_SS-132	KEMEECSQ	K	E	M	E	E	C	S	Q	1.51486	1.85953	5.09124
HCV1863	HCV_NS3_SS-133	HEMEECSQ	H	E	M	E	E	C	S	Q	2.34362	2.17776	6.28322
HCV1864	HCV_NS3_SS-134	GEMEECSQ	G	E	M	E	E	C	S	Q	1.35423	2.3605	5.27614
HCV1865	HCV_NS3_SS-135	SEMEECSQ	S	E	M	E	E	C	S	Q	2.10526	3.08831	5.86078
HCV1866	HCV_NS3_SS-136	TEMEECSQ	T	E	M	E	E	C	S	Q	2.74098	2.23001	6.63789
HCV1867	HCV_NS3_SS-137	PEMEECSQ	P	E	M	E	E	C	S	Q	3.07112	1.90829	5.90166
HCV1868	HCV_NS3_SS-138	CEMEECSQ	C	E	M	E	E	C	S	Q	2.45544	2.79765	5.46548
HCV1869	HCV_NS3_SS-139	NEMEECSQ	N	E	M	E	E	C	S	Q	2.80553	3	5.82276
HCV1870	HCV_NS3_SS-140	QEMEECSQ	Q	E	M	E	E	C	S	Q	1.55342	2.87914	5.96871
HCV1871	HCV_NS3_SS-141	DAMEECSQ	D	A	M	E	E	C	S	Q	2.22633	2.21008	5.72903
HCV1872	HCV_NS3_SS-142	DIMEECSQ	D	I	M	E	E	C	S	Q	3.99105	4.15359	7.18489
HCV1873	HCV_NS3_SS-143	DLMEECSQ	D	L	M	E	E	C	S	Q	3.02086	2.14554	5.96673
HCV1874	HCV_NS3_SS-144	DMMEECSQ	D	M	M	E	E	C	S	Q	2.75977	3.1769	6.92398
HCV1875	HCV_NS3_SS-145	DFMEECSQ	D	F	M	E	E	C	S	Q	1.41204	1.96764	6.42435
HCV1876	HCV_NS3_SS-146	DWMEECSQ	D	W	M	E	E	C	S	Q	3.41184	3.78489	7.79139
HCV1877	HCV_NS3_SS-147	DYMEECSQ	D	Y	M	E	E	C	S	Q	5.64615	5.97553	10.0208
HCV1878	HCV_NS3_SS-148	DVMEECSQ	D	V	M	E	E	C	S	Q	2.89223	3.92529	7.93604
HCV1879	HCV_NS3_SS-149	DDMEECSQ	D	D	M	E	E	C	S	Q	4.12544	2.3039	7.30597
HCV1880	HCV_NS3_SS-150	DEMEECSQ	D	E	M	E	E	C	S	Q	3	3.252	6.9654
HCV1881	HCV_NS3_SS-151	DRMEECSQ	D	R	M	E	E	C	S	Q	4.33226	3.7133	7.21465
HCV1882	HCV_NS3_SS-152	DKMEECSQ	D	K	M	E	E	C	S	Q	2.87045	3.45764	6.25474
HCV1883	HCV_NS3_SS-153	DHMEECSQ	D	H	M	E	E	C	S	Q	4.11797	4.56199	7.81442
HCV1884	HCV_NS3_SS-154	DGMEECSQ	D	G	M	E	E	C	S	Q	1.93983	2.51147	4.91837
HCV1885	HCV_NS3_SS-155	DSMEECSQ	D	S	M	E	E	C	S	Q	3.92193	3.45495	7.31957
HCV1886	HCV_NS3_SS-156	DTMEECSQ	D	T	M	E	E	C	S	Q	4.13314	4.51331	7.34123
HCV1887	HCV_NS3_SS-157	DPMEECSQ	D	P	M	E	E	C	S	Q	-0.402138	1.27365	1.40431
HCV1888	HCV_NS3_SS-158	DCMEECSQ	D	C	M	E	E	C	S	Q	2.53897	3.77669	6.40855
HCV1889	HCV_NS3_SS-159	DNMEECSQ	D	N	M	E	E	C	S	Q	3.48257	3	6.4193
HCV1890	HCV_NS3_SS-160	DQMEECSQ	D	Q	M	E	E	C	S	Q	3.48673	3.68314	6.28849
HCV1891	HCV_NS3_SS-161	ATPCSGSW	A	T	P	C	S	G	S	W	1.2486	0.257625	5.24536
HCV1892	HCV_NS3_SS-162	ITPCSGSW	I	T	P	C	S	G	S	W	1.85954	1.64862	6.2348
HCV1893	HCV_NS3_SS-163	LTPCSGSW	L	T	P	C	S	G	S	W	1.06181	3.09598	6.83869
HCV1894	HCV_NS3_SS-164	MTPCSGSW	M	T	P	C	S	G	S	W	1.68754	1.39524	6.25433
HCV1895	HCV_NS3_SS-165	FTPCSGSW	F	T	P	C	S	G	S	W	0.559916	1.39524	3.74708
HCV1896	HCV_NS3_SS-166	WTPCSGSW	W	T	P	C	S	G	S	W	-0.0184894	1.39524	4.66605
HCV1897	HCV_NS3_SS-167	YTPCSGSW	Y	T	P	C	S	G	S	W	-0.0184894	1.08513	6.8761
HCV1898	HCV_NS3_SS-168	VTPCSGSW	V	T	P	C	S	G	S	W	1.68754	1.64862	5.84916
HCV1899	HCV_NS3_SS-169	DTPCSGSW	D	T	P	C	S	G	S	W	0.205883	0.567738	3.55501
HCV1900	HCV_NS3_SS-170	ETPCSGSW	E	T	P	C	S	G	S	W	0.395587	0.257625	3.1646
HCV1901	HCV_NS3_SS-171	RTPCSGSW	R	T	P	C	S	G	S	W	-1.99913	0.68532	2.97495
HCV1902	HCV_NS3_SS-172	KTPCSGSW	K	T	P	C	S	G	S	W	0.704864	0.567738	1.74179
HCV1903	HCV_NS3_SS-173	HTPCSGSW	H	T	P	C	S	G	S	W	0.395587	-0.142181	3.55183
HCV1904	HCV_NS3_SS-174	GTPCSGSW	G	T	P	C	S	G	S	W	0.704864	1.64862	2.47021
HCV1905	HCV_NS3_SS-175	STPCSGSW	S	T	P	C	S	G	S	W	0.704864	1.86285	6.06921
HCV1906	HCV_NS3_SS-176	TTPCSGSW	T	T	P	C	S	G	S	W	1.86012	1.0818	4.25525
HCV1907	HCV_NS3_SS-177	PTPCSGSW	P	T	P	C	S	G	S	W	-0.647132	0.68532	3.04609
HCV1908	HCV_NS3_SS-178	CTPCSGSW	C	T	P	C	S	G	S	W	1.2486	1.08513	5.19796
HCV1909	HCV_NS3_SS-179	NTPCSGSW	N	T	P	C	S	G	S	W	-0.0184894	1.08513	2.68078
HCV1910	HCV_NS3_SS-180	QTPCSGSW	Q	T	P	C	S	G	S	W	-0.293099	0.68532	2.42988
HCV1911	HCV_NS3_SS-181	TAPCSGSW	T	A	P	C	S	G	S	W	-1.14611	1.39524	2.98224
HCV1912	HCV_NS3_SS-182	TIPCSGSW	T	I	P	C	S	G	S	W	4.36388	3.54297	7.86197
HCV1913	HCV_NS3_SS-183	TLPCSGSW	T	L	P	C	S	G	S	W	2.53272	2.18984	5.20231
HCV1914	HCV_NS3_SS-184	TMPCSGSW	T	M	P	C	S	G	S	W	2.5901	2.3109	5.63336
HCV1915	HCV_NS3_SS-185	TFPCSGSW	T	F	P	C	S	G	S	W	1.55788	2.35854	4.46146
HCV1916	HCV_NS3_SS-186	TWPCSGSW	T	W	P	C	S	G	S	W	2.88687	4.01779	5.76405
HCV1917	HCV_NS3_SS-187	TYPCSGSW	T	Y	P	C	S	G	S	W	3	3.32184	6.50247
HCV1918	HCV_NS3_SS-188	TVPCSGSW	T	V	P	C	S	G	S	W	5.83993	5.965	8.00634
HCV1919	HCV_NS3_SS-189	TDPCSGSW	T	D	P	C	S	G	S	W	-0.591842	1.64862	4.16576
HCV1920	HCV_NS3_SS-190	TEPCSGSW	T	E	P	C	S	G	S	W	2.54055	3.31122	7.3948
HCV1921	HCV_NS3_SS-191	TRPCSGSW	T	R	P	C	S	G	S	W	0.205883	1.08513	2.76181
HCV1922	HCV_NS3_SS-192	TKPCSGSW	T	K	P	C	S	G	S	W	0.374346	2.04843	3.18081
HCV1923	HCV_NS3_SS-193	THPCSGSW	T	H	P	C	S	G	S	W	2.18652	2.61192	6.20134
HCV1924	HCV_NS3_SS-194	TGPCSGSW	T	G	P	C	S	G	S	W	-1.14611	0.121826	-0.390606
HCV1925	HCV_NS3_SS-195	TSPCSGSW	T	S	P	C	S	G	S	W	0.497512	0.68532	3.88159
HCV1926	HCV_NS3_SS-196	TTPCSGSW	T	T	P	C	S	G	S	W	1.86012	1.0818	4.25525
HCV1927	HCV_NS3_SS-197	TPPCSGSW	T	P	P	C	S	G	S	W	-1.09082	-0.705676	0.392719
HCV1928	HCV_NS3_SS-198	TCPCSGSW	T	C	P	C	S	G	S	W	1.1574	1.08513	3.31676
HCV1929	HCV_NS3_SS-199	TNPCSGSW	T	N	P	C	S	G	S	W	-1.14611	-1.52656	1.50299
HCV1930	HCV_NS3_SS-200	TQPCSGSW	T	Q	P	C	S	G	S	W	2.24181	3.17371	5.19651
HCV1931	HCV_NS3_SS-201	TTACSGSW	T	T	A	C	S	G	S	W	-0.0184894	0.567738	2.38303
HCV1932	HCV_NS3_SS-202	TTICSGSW	T	T	I	C	S	G	S	W	0.359676	0.68532	3.98233
HCV1933	HCV_NS3_SS-203	TTLCSGSW	T	T	L	C	S	G	S	W	3.09958	3	6.43769
HCV1934	HCV_NS3_SS-204	TTMCSGSW	T	T	M	C	S	G	S	W	0.889815	2.21212	6.93944
HCV1935	HCV_NS3_SS-205	TTFCSGSW	T	T	F	C	S	G	S	W	0.951818	1.64862	3.69823
HCV1936	HCV_NS3_SS-206	TTWCSGSW	T	T	W	C	S	G	S	W	1.1574	1.08513	4.36718
HCV1937	HCV_NS3_SS-207	TTYCSGSW	T	T	Y	C	S	G	S	W	1.0589	-0.705676	4.51977
HCV1938	HCV_NS3_SS-208	TTVCSGSW	T	T	V	C	S	G	S	W	0.0368001	-0.220543	4.22157
HCV1939	HCV_NS3_SS-209	TTDCSGSW	T	T	D	C	S	G	S	W	-0.0184894	1.08513	1.32686
HCV1940	HCV_NS3_SS-210	TTECSGSW	T	T	E	C	S	G	S	W	1.41293	2.21212	4.66573
HCV1941	HCV_NS3_SS-211	TTRCSGSW	T	T	R	C	S	G	S	W	0.395587	0.82112	2.50439
HCV1942	HCV_NS3_SS-212	TTKCSGSW	T	T	K	C	S	G	S	W	0.951818	0.82112	3.7689
HCV1943	HCV_NS3_SS-213	TTHCSGSW	T	T	H	C	S	G	S	W	0.834525	0.121826	2.21387
HCV1944	HCV_NS3_SS-214	TTGCSGSW	T	T	G	C	S	G	S	W	0.261172	-0.620349	0.464029
HCV1945	HCV_NS3_SS-215	TTSCSGSW	T	T	S	C	S	G	S	W	-0.0184894	-0.841475	0.6051
HCV1946	HCV_NS3_SS-216	TTTCSGSW	T	T	T	C	S	G	S	W	1.1574	0.68532	5.30029
HCV1947	HCV_NS3_SS-217	TTPCSGSW	T	T	P	C	S	G	S	W	1.86012	1.0818	4.25525
HCV1948	HCV_NS3_SS-218	TTCCSGSW	T	T	C	C	S	G	S	W	0.834525	0.0895708	4.16576
HCV1949	HCV_NS3_SS-219	TTNCSGSW	T	T	N	C	S	G	S	W	3	1.70606	5.25528
HCV1950	HCV_NS3_SS-220	TTQCSGSW	T	T	Q	C	S	G	S	W	0.689812	3	5.89356
HCV1951	HCV_NS3_SS-221	TTPCSASW	T	T	P	C	S	A	S	W	3.19615	3.01545	4.51816
HCV1952	HCV_NS3_SS-222	TTPCSISW	T	T	P	C	S	I	S	W	2.73368	3.30496	4.67313
HCV1953	HCV_NS3_SS-223	TTPCSLSW	T	T	P	C	S	L	S	W	3.27283	3.32407	5.15408
HCV1954	HCV_NS3_SS-224	TTPCSMSW	T	T	P	C	S	M	S	W	3.66298	4.25495	6.51021
HCV1955	HCV_NS3_SS-225	TTPCSFSW	T	T	P	C	S	F	S	W	1.6647	2.0085	3.7626
HCV1956	HCV_NS3_SS-226	TTPCSWSW	T	T	P	C	S	W	S	W	3.35439	3	4.36073
HCV1957	HCV_NS3_SS-227	TTPCSYSW	T	T	P	C	S	Y	S	W	3.5845	2.31519	4.3949
HCV1958	HCV_NS3_SS-228	TTPCSVSW	T	T	P	C	S	V	S	W	2.30381	3.09598	4.69233
HCV1959	HCV_NS3_SS-229	TTPCSDSW	T	T	P	C	S	D	S	W	2.34196	2.63725	4.54253
HCV1960	HCV_NS3_SS-230	TTPCSESW	T	T	P	C	S	E	S	W	1.35053	2.12935	4.23921
HCV1961	HCV_NS3_SS-231	TTPCSRSW	T	T	P	C	S	R	S	W	2.43066	2.47732	4.11974
HCV1962	HCV_NS3_SS-232	TTPCSKSW	T	T	P	C	S	K	S	W	2.04889	2.08489	4.16717
HCV1963	HCV_NS3_SS-233	TTPCSHSW	T	T	P	C	S	H	S	W	2.54859	2.2001	3.92064
HCV1964	HCV_NS3_SS-234	TTPCSGSW	T	T	P	C	S	G	S	W	1.86012	1.0818	4.25525
HCV1965	HCV_NS3_SS-235	TTPCSSSW	T	T	P	C	S	S	S	W	2.78567	2.56329	4.72162
HCV1966	HCV_NS3_SS-236	TTPCSTSW	T	T	P	C	S	T	S	W	2.28536	2.24242	5.09977
HCV1967	HCV_NS3_SS-237	TTPCSPSW	T	T	P	C	S	P	S	W	-0.413331	-0.100621	-0.362504
HCV1968	HCV_NS3_SS-238	TTPCSCSW	T	T	P	C	S	C	S	W	1.42456	1.29288	1.04265
HCV1969	HCV_NS3_SS-239	TTPCSNSW	T	T	P	C	S	N	S	W	1.68919	1.76942	3.66076
HCV1970	HCV_NS3_SS-240	TTPCSQSW	T	T	P	C	S	Q	S	W	3.20521	1.75105	4.82598
HCV1971	HCV_NS3_SS-241	TTPCSGAW	T	T	P	C	S	G	A	W	3.58148	3.25433	5.45427
HCV1972	HCV_NS3_SS-242	TTPCSGIW	T	T	P	C	S	G	I	W	2.14798	2.45879	4.33754
HCV1973	HCV_NS3_SS-243	TTPCSGLW	T	T	P	C	S	G	L	W	3.35008	3	4.21689
HCV1974	HCV_NS3_SS-244	TTPCSGMW	T	T	P	C	S	G	M	W	3.66036	3	4.68905
HCV1975	HCV_NS3_SS-245	TTPCSGFW	T	T	P	C	S	G	F	W	2.33565	2.99862	3.92709
HCV1976	HCV_NS3_SS-246	TTPCSGWW	T	T	P	C	S	G	W	W	0.395587	1.03535	3.67512
HCV1977	HCV_NS3_SS-247	TTPCSGYW	T	T	P	C	S	G	Y	W	2.43482	3.3464	4.97143
HCV1978	HCV_NS3_SS-248	TTPCSGVW	T	T	P	C	S	G	V	W	2.67223	2.83207	4.75551
HCV1979	HCV_NS3_SS-249	TTPCSGDW	T	T	P	C	S	G	D	W	3.40979	3.08853	6.01383
HCV1980	HCV_NS3_SS-250	TTPCSGEW	T	T	P	C	S	G	E	W	3.0531	3.71691	4.93142
HCV1981	HCV_NS3_SS-251	TTPCSGRW	T	T	P	C	S	G	R	W	1.80483	3.17542	5.15943
HCV1982	HCV_NS3_SS-252	TTPCSGKW	T	T	P	C	S	G	K	W	2.99	3	4.78195
HCV1983	HCV_NS3_SS-253	TTPCSGHW	T	T	P	C	S	G	H	W	3.49904	3.1	4.7177
HCV1984	HCV_NS3_SS-254	TTPCSGGW	T	T	P	C	S	G	G	W	0.395587	0.121826	4.29663
HCV1985	HCV_NS3_SS-255	TTPCSGSW	T	T	P	C	S	G	S	W	1.86012	1.0818	4.25525
HCV1986	HCV_NS3_SS-256	TTPCSGTW	T	T	P	C	S	G	T	W	3.21014	3.00759	5.65618
HCV1987	HCV_NS3_SS-257	TTPCSGPW	T	T	P	C	S	G	P	W	3.64677	4.65246	6.50641
HCV1988	HCV_NS3_SS-258	TTPCSGCW	T	T	P	C	S	G	C	W	-1.99913	-0.841475	-0.295123
HCV1989	HCV_NS3_SS-259	TTPCSGNW	T	T	P	C	S	G	N	W	3	1.85534	5.02689
HCV1990	HCV_NS3_SS-260	TTPCSGQW	T	T	P	C	S	G	Q	W	3.4167	3	4.79356
HCV1991	HCV_NS3_SS-261	TTPCSGSA	T	T	P	C	S	G	S	A	0.112289	1.67346	2.97945
HCV1992	HCV_NS3_SS-262	TTPCSGSI	T	T	P	C	S	G	S	I	1.64413	2.24687	3.81295
HCV1993	HCV_NS3_SS-263	TTPCSGSL	T	T	P	C	S	G	S	L	1.85321	2.10309	4.33604
HCV1994	HCV_NS3_SS-264	TTPCSGSM	T	T	P	C	S	G	S	M	0.922112	0.634515	2.55384
HCV1995	HCV_NS3_SS-265	TTPCSGSF	T	T	P	C	S	G	S	F	2.1448	1.77077	3.9948
HCV1996	HCV_NS3_SS-266	TTPCSGSW	T	T	P	C	S	G	S	W	1.86012	1.0818	4.25525
HCV1997	HCV_NS3_SS-267	TTPCSGSY	T	T	P	C	S	G	S	Y	-0.0184894	1.86285	2.57937
HCV1998	HCV_NS3_SS-268	TTPCSGSV	T	T	P	C	S	G	S	V	3.79661	3.05312	3.90912
HCV1999	HCV_NS3_SS-269	TTPCSGSD	T	T	P	C	S	G	S	D	-1.14611	-0.841475	0.356896
HCV2000	HCV_NS3_SS-270	TTPCSGSE	T	T	P	C	S	G	S	E	-0.402138	-0.142181	2.78006
HCV2001	HCV_NS3_SS-271	TTPCSGSR	T	T	P	C	S	G	S	R	0.716528	1.45884	3
HCV2002	HCV_NS3_SS-272	TTPCSGSK	T	T	P	C	S	G	S	K	0.503293	0.784108	1.82785
HCV2003	HCV_NS3_SS-273	TTPCSGSH	T	T	P	C	S	G	S	H	2.57094	2.14863	3.56472
HCV2004	HCV_NS3_SS-274	TTPCSGSG	T	T	P	C	S	G	S	G	-0.0447563	0.220613	1.24786
HCV2005	HCV_NS3_SS-275	TTPCSGSS	T	T	P	C	S	G	S	S	1.26565	1.49562	2.83359
HCV2006	HCV_NS3_SS-276	TTPCSGST	T	T	P	C	S	G	S	T	1.51616	1.08224	3.3017
HCV2007	HCV_NS3_SS-277	TTPCSGSP	T	T	P	C	S	G	S	P	1.46933	2.05607	3.05795
HCV2008	HCV_NS3_SS-278	TTPCSGSC	T	T	P	C	S	G	S	C	1.2486	0.282189	1.52391
HCV2009	HCV_NS3_SS-279	TTPCSGSN	T	T	P	C	S	G	S	N	1.19268	1.37236	3.00279
HCV2010	HCV_NS3_SS-280	TTPCSGSQ	T	T	P	C	S	G	S	Q	-0.174417	1.29417	2.38687
HCV2011	HCV_NS3_SS-281	ACTTPCSG	A	C	T	T	P	C	S	G	1.46822	0.4031	1.93048
HCV2012	HCV_NS3_SS-282	ICTTPCSG	I	C	T	T	P	C	S	G	1.86889	1.5508	2.97498
HCV2013	HCV_NS3_SS-283	LCTTPCSG	L	C	T	T	P	C	S	G	1.51422	1.65329	2.86448
HCV2014	HCV_NS3_SS-284	MCTTPCSG	M	C	T	T	P	C	S	G	1.6994	1.35781	3.17854
HCV2015	HCV_NS3_SS-285	FCTTPCSG	F	C	T	T	P	C	S	G	0.609466	1.09042	2.5438
HCV2016	HCV_NS3_SS-286	WCTTPCSG	W	C	T	T	P	C	S	G	2.89801	2.45629	3.43406
HCV2017	HCV_NS3_SS-287	YCTTPCSG	Y	C	T	T	P	C	S	G	1.01542	2.12089	3.91988
HCV2018	HCV_NS3_SS-288	VCTTPCSG	V	C	T	T	P	C	S	G	2.20721	1.00848	3.11788
HCV2019	HCV_NS3_SS-289	DCTTPCSG	D	C	T	T	P	C	S	G	1.27363	1.66218	3.60306
HCV2020	HCV_NS3_SS-290	ECTTPCSG	E	C	T	T	P	C	S	G	1.22233	1.56673	4.27195
HCV2021	HCV_NS3_SS-291	RCTTPCSG	R	C	T	T	P	C	S	G	0.205883	-0.841475	2.39259
HCV2022	HCV_NS3_SS-292	KCTTPCSG	K	C	T	T	P	C	S	G	1.29067	0.854741	2.53771
HCV2023	HCV_NS3_SS-293	HCTTPCSG	H	C	T	T	P	C	S	G	0.292134	1.09422	2.6467
HCV2024	HCV_NS3_SS-294	GCTTPCSG	G	C	T	T	P	C	S	G	1.29048	0.196834	2.59506
HCV2025	HCV_NS3_SS-295	SCTTPCSG	S	C	T	T	P	C	S	G	0.936451	0.798321	2.98113
HCV2026	HCV_NS3_SS-296	TCTTPCSG	T	C	T	T	P	C	S	G	1.26565	1.49831	2.48454
HCV2027	HCV_NS3_SS-297	PCTTPCSG	P	C	T	T	P	C	S	G	2.01744	0.957919	2.84159
HCV2028	HCV_NS3_SS-298	CCTTPCSG	C	C	T	T	P	C	S	G	0.945553	0.778736	2.39349
HCV2029	HCV_NS3_SS-299	NCTTPCSG	N	C	T	T	P	C	S	G	1.10185	0.753007	2.55824
HCV2030	HCV_NS3_SS-300	QCTTPCSG	Q	C	T	T	P	C	S	G	0.651169	1.65504	2.97255
HCV2031	HCV_NS3_SS-301	EATTPCSG	E	A	T	T	P	C	S	G	0.744184	0.628071	2.48559
HCV2032	HCV_NS3_SS-302	EITTPCSG	E	I	T	T	P	C	S	G	1.60731	2.89535	5.5099
HCV2033	HCV_NS3_SS-303	ELTTPCSG	E	L	T	T	P	C	S	G	1.10833	2.38953	4.36651
HCV2034	HCV_NS3_SS-304	EMTTPCSG	E	M	T	T	P	C	S	G	1.51486	1.47182	4.1069
HCV2035	HCV_NS3_SS-305	EFTTPCSG	E	F	T	T	P	C	S	G	1.83183	1.2234	4.28023
HCV2036	HCV_NS3_SS-306	EWTTPCSG	E	W	T	T	P	C	S	G	1.86889	2.70456	5.39677
HCV2037	HCV_NS3_SS-307	EYTTPCSG	E	Y	T	T	P	C	S	G	2.28185	3.35283	6.99719
HCV2038	HCV_NS3_SS-308	EVTTPCSG	E	V	T	T	P	C	S	G	2.35498	2.6885	5.64897
HCV2039	HCV_NS3_SS-309	EDTTPCSG	E	D	T	T	P	C	S	G	0.861376	0.744159	3.78582
HCV2040	HCV_NS3_SS-310	EETTPCSG	E	E	T	T	P	C	S	G	2.99782	2.36941	4.86128
HCV2041	HCV_NS3_SS-311	ERTTPCSG	E	R	T	T	P	C	S	G	1.92923	1.80098	3.86087
HCV2042	HCV_NS3_SS-312	EKTTPCSG	E	K	T	T	P	C	S	G	1.58946	0.775967	3.33749
HCV2043	HCV_NS3_SS-313	EHTTPCSG	E	H	T	T	P	C	S	G	1.62884	2.1693	4.6175
HCV2044	HCV_NS3_SS-314	EGTTPCSG	E	G	T	T	P	C	S	G	2.57094	0.810731	2.28454
HCV2045	HCV_NS3_SS-315	ESTTPCSG	E	S	T	T	P	C	S	G	1.48897	2.1006	3.98396
HCV2046	HCV_NS3_SS-316	ETTTPCSG	E	T	T	T	P	C	S	G	1.49918	1.93772	5.29848
HCV2047	HCV_NS3_SS-317	EPTTPCSG	E	P	T	T	P	C	S	G	0.712079	0.570213	1.26816
HCV2048	HCV_NS3_SS-318	ECTTPCSG	E	C	T	T	P	C	S	G	1.22233	1.56673	4.27195
HCV2049	HCV_NS3_SS-319	ENTTPCSG	E	N	T	T	P	C	S	G	2.28216	1.12838	3.57297
HCV2050	HCV_NS3_SS-320	EQTTPCSG	E	Q	T	T	P	C	S	G	1.82982	2.42302	4.6549
HCV2051	HCV_NS3_SS-321	AVCCSMSY	A	V	C	C	S	M	S	Y	3.46165	2.99904	6.51964
HCV2052	HCV_NS3_SS-322	IVCCSMSY	I	V	C	C	S	M	S	Y	6.20035	5.99998	8.94497
HCV2053	HCV_NS3_SS-323	LVCCSMSY	L	V	C	C	S	M	S	Y	6.61565	6.11709	8.30784
HCV2054	HCV_NS3_SS-324	MVCCSMSY	M	V	C	C	S	M	S	Y	5.63666	5.45364	7.80784
HCV2055	HCV_NS3_SS-325	FVCCSMSY	F	V	C	C	S	M	S	Y	4.92618	4.66032	7.95654
HCV2056	HCV_NS3_SS-326	WVCCSMSY	W	V	C	C	S	M	S	Y	5.27509	5.38525	7.20668
HCV2057	HCV_NS3_SS-327	YVCCSMSY	Y	V	C	C	S	M	S	Y	5.38203	5.88393	7.92943
HCV2058	HCV_NS3_SS-328	VVCCSMSY	V	V	C	C	S	M	S	Y	6.13991	5.94784	8.88636
HCV2059	HCV_NS3_SS-329	DVCCSMSY	D	V	C	C	S	M	S	Y	2.96174	3.15919	5.0954
HCV2060	HCV_NS3_SS-330	EVCCSMSY	E	V	C	C	S	M	S	Y	5.58926	3.96292	6.78158
HCV2061	HCV_NS3_SS-331	RVCCSMSY	R	V	C	C	S	M	S	Y	4.07735	4.32089	6.59652
HCV2062	HCV_NS3_SS-332	KVCCSMSY	K	V	C	C	S	M	S	Y	5.76721	3.53893	6.54127
HCV2063	HCV_NS3_SS-333	HVCCSMSY	H	V	C	C	S	M	S	Y	4.76258	4.60332	6.42572
HCV2064	HCV_NS3_SS-334	GVCCSMSY	G	V	C	C	S	M	S	Y	2.16589	2.44944	3.35528
HCV2065	HCV_NS3_SS-335	SVCCSMSY	S	V	C	C	S	M	S	Y	3.90795	5.15946	6.77017
[truncated: 665 more rows]
