# Supplementary material for: New Details of HCV NS3/4A Proteinase Functionality Revealed by a High-Throughput Cleavage Assay
Source: PLoS One. 2012 Apr 27;7(4):e35759. doi: 10.1371/journal.pone.0035759 (PMC3338790; doi:10.1371/journal.pone.0035759)
Supplement: Table S2 — NS3/4A proteolysis of the mutant peptides derived from the NS3-NS4A, NS4A-NS4B, NS4B-NS5A and NS5A-NS5B junction regions. The sequence of the 8-residue peptides was specifically derived from the NS3-NS4A (1652DLEVVT↓STWV1661), NS4A-NS4B (1706DEMEEC↓SQHL1715), NS4B-NS5A (1967ECTTPC↓SGSW1976) and NS5A-NS5B (2415EDVVCC↓SMSY2424) junction regions. A single position, starting from the N-terminus, was stepwise randomized with 20 amino acids while the other seven positions were fixed. As a result, a set of mutant peptides that exhibited 20 amino acids at each of the P6-P4′ positions was synthesized. The cleavage efficiency of these peptides by NS3/4A was measured in the 7.5,15 and 240 min cleavage reactions. The peptides with Z-scores above 3 are shaded pink. The wild-type sequences are grey. Yellow color indicates a few peptides that failed our internal quality control indicating a problem with synthesis. (XLSX) [file pone.0035759.s002.xlsx]

## Sheet: Sheet1
NS3-NS4A junction - 1652DLEVVT↓STWV1661
Substrate positions	P6				P5				P4				P3				P2				P1				P1'				P2'				P3'				P4'
		Time (min) and Z-score				Time (min) and Z-score				Time (min) and Z-score				Time (min) and Z-score				Time (min) and Z-score				Time (min) and Z-score				Time (min) and Z-score				Time (min) and Z-score				Time (min) and Z-score				Time (min) and Z-score
Amino acid		7.5'	15'	240'		7.5'	15'	240'		7.5'	15'	240'		7.5'	15'	240'		7.5'	15'	240'		7.5'	15'	240'		7.5'	15'	240'		7.5'	15'	240'		7.5'	15'	240'		7.5'	15'	240'
A	ALEVVTST	0.255315	0.198408	0.672751	DAEVVTST	-0.205259	-0.169112	0.822492	AVVTSTWV	-0.220862	0.539907	0.399566	EAVTSTWV	-0.756391	-0.942822	0.212531	EVATSTWV	-0.854484	-0.742687	-0.13977	EVVASTWV	0.00836152	-0.685914	-0.212513	EVVTATWV	-0.300916	0.214468	-0.106838	EVVTSAWV	1.74758	-1.11587	1.39763	EVVTSTAV	0.677356	-0.489398	0.813838	EVVTSTWA	0.307808	-0.511512	0.151826
I	ILEVVTST	-0.0184894	0.0895708	-0.0893095	DIEVVTST	1.1574	1.22093	1.52559	IVVTSTWV	0.609466	1.0818	2.49546	EIVTSTWV	0.00836152	-0.956582	0.599629	EVITSTWV	-0.277189	0.0519831	0.0993344	EVVGSTWV	-0.0926693	0.963538	-0.650442	EVVTGTWV	-0.673399	1.05287	-0.307684	EVVTSIWV	0.615205	0.214468	0.640053	EVVTSTIV	0.861376	0.281628	0.345044	EVVTSTWI	-0.0171434	0.116102	0.632164
L	LLEVVTST	-0.105816	0.34728	0.932549	DLEVVTST	-0.989601	-0.253144	0.995024	LVVTSTWV	0.754296	0.816928	2.09043	ELVTSTWV	0.359676	1.52703	-0.0800762	EVLTSTWV	0.501219	0.409844	2.06646	EVVVSTWV	-0.392116	-0.648258	-0.0176996	EVVTVTWV	0.154093	-0.298994	-0.38552	EVVTSLWV	1.68754	0.567738	0.899017	EVVTSTLV	-0.253779	0.0645764	0.947985	EVVTSTWL	-0.269128	-0.513086	0.612113
M	MLEVVTST	0.36932	0.195239	0.873805	DMEVVTST	0.535782	0.742758	1.89102	MVVTSTWV	-0.206847	-0.0818483	0.84908	EMVTSTWV	1.06181	-0.297281	-0.494073	EVMTSTWV	-0.0817823	0.659906	1.18385	EVVLSTWV	-0.0184894	-0.705676	0.211929	EVVTLTWV	-0.342315	-0.543017	0.342709	EVVTSMWV	2.22687	-0.432574	1.56074	EVVTSTMV	1.02142	-0.418798	0.737631	EVVTSTWM	0.646167	1.16425	0.317139
F	FLEVVTST	-1.14611	-0.142181	-0.106929	DFEVVTST	-0.647132	-0.620349	2.19791	FVVTSTWV	-0.298253	-0.111706	0.00526062	EFVTSTWV	-1.05986	-0.297281	1.06615	EVFTSTWV	0.359676	-0.0679534	0.339971	EVVISTWV	-0.191173	-2.03831	0.567251	EVVTITWV	-0.60236	0.220613	0.726083	EVVTSFWV	0.535782	-0.0670748	-0.656092	EVVTSTFV	0.285555	0.744999	0.442348	EVVTSTWF	0.0948101	0.345193	0.220429
W	WLEVVTST	0.255315	-0.122419	1.28727	DWEVVTST	-0.00146913	-2.03831	0.549331	WVVTSTWV	-0.136486	0.384302	0.472443	EWVTSTWV	-1.20774	-0.563442	-0.815675	EVWTSTWV	-0.0619799	0.66602	0.815832	EVVFSTWV	0.0368001	0.0519831	-0.86253	EVVTFTWV	-0.216011	-1.26074	0.183841	EVVTSWWV	-0.692717	0.282189	1.1624	EVVTSTWV	0.760154	-0.303395	0.583963	EVVTSTWW	-0.0771866	0.793234	0.246694
Y	YLEVVTST	0.450876	0.963538	-0.0451558	DYEVVTST	0.359676	0.563732	1.69245	YVVTSTWV	0.359676	1.22093	0.937689	EYVTSTWV	-0.298253	-0.607551	0.393271	EVYTSTWV	0.197423	-0.418798	0.421772	EVVWSTWV	-0.714992	-0.0201122	-0.153051	EVVTWTWV	0.261172	0.212051	-1.05267	EVVTSYWV	0.138022	-0.607551	-0.0406513	EVVTSTYV	0.434907	-0.161284	1.07793	EVVTSTWY	0.255315	-0.534104	0.747619
V	VLEVVTST	0.0834362	-0.300117	1.57042	DVEVVTST	0.46537	0.0710321	2.01319	VVVTSTWV	0.826708	1.07478	2.28754	EVVTSTWV	0.760154	-0.303395	0.583963	EVVTSTWV	0.760154	-0.303395	0.583963	EVVMSTWV	0.0748988	-1.14249	0.678709	EVVTMTWV	-0.0294067	0.761902	0.775392	EVVTSVWV	1.0589	-0.462683	1.03273	EVVTSTVV	-1.88401	-0.862489	0.736878	EVVTSTWV	0.760154	-0.303395	0.583963
D	DLEVVTST	-0.989601	-0.253144	0.995024	DDEVVTST	0.27812	-0.00538139	1.19142	DVVTSTWV	0.255315	0.451789	0.230928	EDVTSTWV	-0.216011	-0.443862	0.0718547	EVDTSTWV	-0.136587	0.451789	0.426049	EVVHSTWV	0.261172	-0.764893	-0.294011	EVVTHTWV	-0.714992	-1.11587	-0.628883	EVVTSDWV	-0.854484	0.906447	-0.283349	EVVTSTDV	-0.316902	0.198408	1.08075	EVVTSTWD	0.89473	0.197034	0.227865
E	ELEVVTST	0.615205	0.906447	1.59836	DEEVVTST	-0.0933043	-0.0615539	1.46933	EVVTSTWV	0.760154	-0.303395	0.583963	EEVTSTWV	-0.00146913	0.761902	0.422039	EVETSTWV	-0.505606	-0.300117	1.13625	EVVRSTWV	-1.8972	0.257625	0.777592	EVVTRTWV	-0.00146913	0.659906	-0.30471	EVVTSEWV	-1.04419	-0.111706	0.817496	EVVTSTEV	-0.807263	0.100812	0.110741	EVVTSTWE	0.154093	1.22093	0.0744855
R	RLEVVTST	-0.387644	0.420284	-0.170997	DREVVTST	0.716428	-0.0327269	0.244095	RVVTSTWV	0.27812	0.0104602	0.312301	ERVTSTWV	-0.49062	-0.340436	0.247916	EVRTSTWV	-0.0771866	-1.3019	0.630938	EVVKSTWV	-0.607812	-0.16498	0.538431	EVVTKTWV	-0.174417	-0.245537	0.380845	EVVTSRWV	-0.316902	-0.310061	-0.265813	EVVTSTRV	-0.0794818	-0.0589577	0.347653	EVVTSTWR	-0.528388	0.898735	0.0734221
K	KLEVVTST	0.261172	0.963538	0.597062	DKEVVTST	0.704864	-1.6665	1.2437	KVVTSTWV	1.11419	-0.443862	0.350954	EKVTSTWV	-0.191173	-0.430985	-0.142883	EVKTSTWV	-0.392116	-1.00736	0.855793	EVVDSTWV	0.359676	-0.16498	0.473805	EVVTDTWV	-0.897771	-0.297281	1.29288	EVVTSKWV	0.154093	0.282189	0.0739453	EVVTSTKV	-0.617559	0.0671834	0.312163	EVVTSTWK	-0.453781	0.500618	-0.00736787
H	HLEVVTST	1.0589	-1.10651	1.22104	DHEVVTST	-0.43122	-0.685914	0.562624	HVVTSTWV	-0.812909	0.842614	0.231827	EHVTSTWV	-1.05986	-0.0201122	-0.132614	EVHTSTWV	-0.741677	-0.627166	0.00281576	EVVESTWV	-0.5977	0.0519831	0.194635	EVVTETWV	0.261172	0.282189	0.13216	EVVTSHWV	0.0834362	-0.0670748	-0.43871	EVVTSTHV	0.554762	-0.766267	0.402264	EVVTSTWH	0.292134	-0.245537	0.739614
G	GLEVVTST	-0.49062	0.594579	0.707694	DGEVVTST	0.826708	1.09581	0.519774	GVVTSTWV	0.497512	-0.0440559	-0.0764381	EGVTSTWV	0.198065	0.659906	-0.376314	EVGTSTWV	0.450876	-0.179193	0.268527	EVVCSTWV	3.18366	3	6.08797	EVVTCTWV	3	1.7602	5.76411	EVVTSGWV	0.826691	0.000237586	0.593466	EVVTSTGV	-0.49062	-0.563257	0.283134	EVVTSTWG	-0.49062	-1.05913	-0.0507872
S	SLEVVTST	-1.15393	-0.139706	1.42015	DSEVVTST	0.826691	0.584871	0.503649	SVVTSTWV	0.0401059	-0.768062	-0.154879	ESVTSTWV	-0.38344	-0.00670839	-0.0208262	EVSTSTWV	0.554762	-0.768062	0.00039823	EVVSSTWV	-0.298253	1.17777	0.125348	EVVTSTWV	0.760154	-0.303395	0.583963	EVVTSSWV	-0.528388	0.664306	0.444205	EVVTSTSV	-1.20481	-0.0670748	0.947913	EVVTSTWS	-0.0771866	-0.245537	0.726164
T	TLEVVTST	0.198065	-0.179193	0.913663	DTEVVTST	-0.591842	0.342952	-0.166968	TVVTSTWV	0.325903	-0.192813	1.02519	ETVTSTWV	-0.932496	-0.298994	0.692158	EVTTSTWV	0.615205	-0.298994	0.383801	EVVTSTWV	0.760154	-0.303395	0.583963	EVVTTTWV	0.362395	-0.179193	0.335149	EVVTSTWV	0.760154	-0.303395	0.583963	EVVTSTTV	-0.684428	-0.300117	1.23004	EVVTSTWT	1.41293	0.1185	0.703749
P	PLEVVTST	0.00804638	0.111472	0.688591	DPEVVTST	-1.26856	0.257625	-0.199834	PVVTSTWV	-0.45323	0.975977	0.291139	EPVTSTWV	0.826691	-0.607551	0.268032	EVPTSTWV	-0.402138	0.563732	0.435526	EVVPSTWV	-0.690155	-0.253144	-0.585638	EVVTPTWV	-0.989601	-0.48897	-0.214664	EVVTSPWV	-0.607325	-0.462683	-0.643942	EVVTSTPV	-0.136587	-0.607551	0.125193	EVVTSTWP	-0.0928607	0.793234	0.674922
C	CLEVVTST	-0.714992	0.66602	0.894011	DCEVVTST	-0.0294067	0.30379	1.82492	CVVTSTWV	-0.14031	5.23185e-05	0.297861	ECVTSTWV	0.637004	-1.02485	-0.0858213	EVCTSTWV	1.06181	0.100812	1.51605	EVVYSTWV	-0.607812	-0.709867	0.229676	EVVTYTWV	-0.191173	-0.310061	0.833458	EVVTSCWV	-0.812909	0.906447	0.837407	EVVTSTCV	-0.263526	0.103972	1.26202	EVVTSTWC	1.17764	1.24111	3
N	NLEVVTST	-0.989501	-0.253144	0.585297	DNEVVTST	-0.816214	0.906447	1.49715	NVVTSTWV	-1.14853	-0.16498	-0.533178	ENVTSTWV	-0.0771866	-1.1816	0.125207	EVNTSTWV	-0.402358	-0.685914	-0.0174661	EVVNSTWV	1.48754	0.371339	-0.0910747	EVVTNTWV	0.0117184	0.500618	-0.09215	EVVTSNWV	0.359676	0.282189	0.11705	EVVTSTNV	0.0725362	0.409844	1.27368	EVVTSTWN	-0.543738	0.315042	-0.148908
Q	QLEVVTST	-0.330188	0.194122	0.614365	DQEVVTST	-0.49062	0.1185	0.622415	QVVTSTWV	-0.105816	0.201164	0.173234	EQVTSTWV	0.285555	-0.911352	-0.0441422	EVQTSTWV	-1.08593	-0.126205	0.633484	EVVQSTWV	-1.26856	-0.620349	-0.752372	EVVTQTWV	1.33351	-1.00736	0.110677	EVVTSQWV	0.147186	0.212051	0.809668	EVVTSTQV	-0.0619799	0.130962	0.68832	EVVTSTWQ	-0.617559	-0.947352	0.232171
NS4A-NS4B junction - 1706DEMEEC↓SQHL1715
Substrate positions	P6				P5				P4				P3				P2				P1				P1'				P2'				P3'				P4'
		Time (min) and Z-score				Time (min) and Z-score				Time (min) and Z-score				Time (min) and Z-score				Time (min) and Z-score				Time (min) and Z-score				Time (min) and Z-score				Time (min) and Z-score				Time (min) and Z-score				Time (min) and Z-score
Amino acid		7.5'	15'	240'		7.5'	15'	240'		7.5'	15'	240'		7.5'	15'	240'		7.5'	15'	240'		7.5'	15'	240'		7.5'	15'	240'		7.5'	15'	240'		7.5'	15'	240'		7.5'	15'	240'
A	AEMEECSQ	2.45448	2.27334	5.38313	DAMEECSQ	2.22633	2.21008	5.72903	AEECSQHL	1.62655	1.74985	4.06325	MAECSQHL	1.69166	2.12363	3.22835	MEACSQHL	3	2.32953	5.58134	MEEASQHL	0.677356	-1.02256	-0.0907723	MEECAQHL	3.47522	3.37155	6.65942	MEECSAHL	3.45121	3.65438	6.92685	MEECSQAL	3.46961	3.8632	7.36678	MEECSQHA	3.36943	3	5.12342
I	IEMEECSQ	4.39835	3.56827	7.81679	DIMEECSQ	3.99105	4.15359	7.18489	IEECSQHL	4.19424	4.71606	8.05037	MIECSQHL	4.63037	4.85235	8.60736	MEICSQHL	3.45216	2.62619	6.31205	MEEISQHL	0.760154	-1.51634	-0.210717	MEECIQHL	1.21169	0.260393	2.0604	MEECSIHL	4.67919	3.57078	7.17453	MEECSQIL	4.96614	4.09536	6.60143	MEECSQHI	4.75231	4.2957	7.26329
L	LEMEECSQ	3.10545	3.67164	7.01656	DLMEECSQ	3.02086	2.14554	5.96673	LEECSQHL	4.69788	4.88707	8.06483	MLECSQHL	3.56882	2.84902	5.12607	MELCSQHL	5.09197	5.12086	8.63049	MEELSQHL	-0.0783669	-0.254346	-0.147499	MEECLQHL	-0.300916	0.500618	0.977685	MEECSLHL	4.76474	4.7054	7.51587	MEECSQLL	4.04916	3.95376	6.66981	MEECSQHL	3.51113	3.55985	6.64692
M	MEMEECSQ	3.97197	4.4721	7.73759	DMMEECSQ	2.75977	3.1769	6.92398	MEECSQHL	3.51113	3.55985	6.64692	MMECSQHL	3.16825	3.49153	5.22879	MEMCSQHL	4.29857	3.95311	7.5987	MEEMSQHL	-0.277189	0.500618	1.36188	MEECMQHL	1.05044	-0.00670839	1.92039	MEECSMHL	5.58308	5.16997	8.25425	MEECSQML	5.5462	4.4532	7.57373	MEECSQHM	3.52189	3.90696	6.47882
F	FEMEECSQ	3.83897	3.864	7.47482	DFMEECSQ	1.41204	1.96764	6.42435	FEECSQHL	2.54872	2.39033	5.61584	MFECSQHL	3.44818	2.26063	5.15701	MEFCSQHL	4.12414	3	6.67409	MEEFSQHL	-0.882421	-0.297281	-0.884738	MEECFQHL	0.0208305	0.330865	0.816496	MEECSFHL	2.29437	3.02167	5.7201	MEECSQFL	3.65469	3	6.72198	MEECSQHF	4.23813	3.75115	6.84454
W	WEMEECSQ	5.16694	5.77533	8.05457	DWMEECSQ	3.41184	3.78489	7.79139	WEECSQHL	3.34137	2.89674	5.90115	MWECSQHL	2.48393	1.6832	4.12049	MEWCSQHL	3.40718	3.25507	5.69223	MEEWSQHL	-1.38503	-0.152569	-0.654625	MEECWQHL	-0.465481	-0.11328	-0.332792	MEECSWHL	3.14837	3.10418	5.21919	MEECSQWL	4.23863	3	6.48757	MEECSQHW	3.70496	4.34292	6.61925
Y	YEMEECSQ	4.12106	3.59291	7.8417	DYMEECSQ	5.64615	5.97553	10.0208	YEECSQHL	3.57116	3.03616	6.5042	MYECSQHL	3.82161	2.42609	5.53481	MEYCSQHL	4.16471	3.60513	7.15941	MEEYSQHL	0.0748988	-0.898724	-0.303054	MEECYQHL	-0.0044038	0.197034	0.774933	MEECSYHL	4.08029	4.06887	5.94151	MEECSQYL	3.96825	3.93505	7.05916	MEECSQHY	4.19162	4.33715	6.94178
V	VEMEECSQ	3	3.06031	7.12909	DVMEECSQ	2.89223	3.92529	7.93604	VEECSQHL	4.79204	3.97044	7.59212	MVECSQHL	5.18244	4.78732	8.58926	MEVCSQHL	2.8606	3.72645	5.78961	MEEVSQHL	-0.45323	-0.685914	0.591643	MEECVQHL	1.63832	0.924743	3.60326	MEECSVHL	4.16683	3.7739	7.43601	MEECSQVL	4.04965	3.5593	7.00933	MEECSQHV	3.40268	4.06251	6.61628
D	DEMEECSQ	3	3.252	6.9654	DDMEECSQ	4.12544	2.3039	7.30597	DEECSQHL	0.835871	0.281628	2.57076	MDECSQHL	1.23896	1.01289	2.84586	MEDCSQHL	2.73027	2.24301	5.19922	MEEDSQHL	-0.516125	-0.873556	-0.684869	MEECDQHL	-0.49062	-1.3019	0.7979	MEECSDHL	3	3	5.53892	MEECSQDL	5.59344	4.0323	7.44197	MEECSQHD	2.67287	2.21811	4.78089
E	EEMEECSQ	3.87387	5.54459	7.8256	DEMEECSQ	3	3.252	6.9654	EEECSQHL	2.15504	2.4497	4.78582	MEECSQHL	3.51113	3.55985	6.64692	MEECSQHL	3.51113	3.55985	6.64692	MEEESQHL	0.255315	-1.3019	0.197837	MEECEQHL	-1.14853	-0.768062	0.0463192	MEECSEHL	3.02004	3.17418	6.4205	MEECSQEL	4.34272	3.68431	7.66747	MEECSQHE	2.1873	2.05837	4.92834
R	REMEECSQ	3.208	2.24301	4.45682	DRMEECSQ	4.33226	3.7133	7.21465	REECSQHL	2.05261	2.16769	4.35688	MRECSQHL	1.30181	1.4592	2.43381	MERCSQHL	2.46534	2.72607	5.34423	MEERSQHL	0.245203	-0.126205	0.0439411	MEECRQHL	-0.033037	-0.0589577	-0.0332369	MEECSRHL	3.49503	2.30966	5.24575	MEECSQRL	3.28273	3.62417	7.37911	MEECSQHR	1.94262	3.6518	5.51311
K	KEMEECSQ	1.51486	1.85953	5.09124	DKMEECSQ	2.87045	3.45764	6.25474	KEECSQHL	2.24673	0.916238	3.60075	MKECSQHL	0.622653	1.8149	3	MEKCSQHL	3.43101	2.83613	6.31053	MEEKSQHL	-0.882421	-1.73136	-0.240418	MEECKQHL	0.544733	0.401466	1.33653	MEECSKHL	3.83405	3	6.0602	MEECSQKL	3.46696	3.27849	6.72139	MEECSQHK	2.1756	1.29811	4.10272
H	HEMEECSQ	2.34362	2.17776	6.28322	DHMEECSQ	4.11797	4.56199	7.81442	HEECSQHL	1.79857	1.67226	4.0852	MHECSQHL	2.52716	2.28824	4.99203	MEHCSQHL	2.79284	3	5.44055	MEEHSQHL	-0.45323	-1.70914	-0.557782	MEECHQHL	0.421795	0.384302	1.70471	MEECSHHL	2.00175	2.0205	4.55033	MEECSQHL	3.51113	3.55985	6.64692	MEECSQHH	3.40076	3.72865	7.59492
G	GEMEECSQ	1.35423	2.3605	5.27614	DGMEECSQ	1.93983	2.51147	4.91837	GEECSQHL	0.64912	0.608655	2.73486	MGECSQHL	-0.308282	-0.0229375	-0.10622	MEGCSQHL	0.478903	0.619643	1.85749	MEEGSQHL	-0.316902	-0.335229	-0.614821	MEECGQHL	0.96998	1.89915	2.88794	MEECSGHL	3.23997	3.19248	5.41256	MEECSQGL	3.65385	3.01937	6.46692	MEECSQHG	2.11234	2.61722	5.01631
S	SEMEECSQ	2.10526	3.08831	5.86078	DSMEECSQ	3.92193	3.45495	7.31957	SEECSQHL	2.33091	2.83671	4.46313	MSECSQHL	1.15568	1.49808	3.01887	MESCSQHL	1.91232	2.31763	4.5799	MEESSQHL	-0.174417	-1.13237	-0.00582595	MEECSQHL	3.51113	3.55985	6.64692	MEECSSHL	3.22926	3.12317	6.0832	MEECSQSL	4.22202	4.33081	7.45394	MEECSQHS	1.86305	2.47906	4.70647
T	TEMEECSQ	2.74098	2.23001	6.63789	DTMEECSQ	4.13314	4.51331	7.34123	TEECSQHL	2.24214	2.81305	4.99325	MTECSQHL	2.78084	2.28921	4.302	METCSQHL	3.60221	3.45923	5.7188	MEETSQHL	-0.138268	-0.418798	0.754223	MEECTQHL	1.80265	1.90149	4.42365	MEECSTHL	3.57972	3.06639	5.76511	MEECSQTL	4.38956	3.93965	7.72463	MEECSQHT	3.41059	3	6.73758
P	PEMEECSQ	3.07112	1.90829	5.90166	DPMEECSQ	-0.402138	1.27365	1.40431	PEECSQHL	1.86416	1.10361	3.28654	MPECSQHL	-0.216011	-0.431777	-0.12649	MEPCSQHL	4.32146	3.85107	7.08159	MEEPSQHL	-0.877605	0.0515261	-1.07893	MEECPQHL	-0.230361	-0.593817	-0.638104	MEECSPHL	-0.0768583	-0.184565	-0.340004	MEECSQPL	3.8938	5.26738	7.68281	MEECSQHP	1.0002	1.3476	3.35216
C	CEMEECSQ	2.45544	2.79765	5.46548	DCMEECSQ	2.53897	3.77669	6.40855	CEECSQHL	1.80986	1.73656	2.40748	MCECSQHL	2.6514	2.38635	3.79585	MECCSQHL	2.82182	3	4.77862	MEECSQHL	3.51113	3.55985	6.64692	MEECCQHL	3.03954	2.11167	4.97114	MEECSCHL	3.99808	3	3	MEECSQCL	3.52679	3	5.12137	MEECSQHC	3	3	4.78891
N	NEMEECSQ	2.80553	3	5.82276	DNMEECSQ	3.48257	2.79779	6.4193	NEECSQHL	1.40714	1.96592	3	MNECSQHL	1.24078	0.100812	1.92959	MENCSQHL	2.84048	3.2749	6.15469	MEENSQHL	0.0948101	-0.432533	-0.0757973	MEECNQHL	1.07753	0.345193	1.64144	MEECSNHL	3.04921	2.36768	4.68266	MEECSQNL	3.63658	3.49272	7.20122	MEECSQHN	3.12712	3	6.05665
Q	QEMEECSQ	1.55342	2.87914	5.96871	DQMEECSQ	3.48673	3.68314	6.28849	QEECSQHL	2.29478	1.48731	4.13899	MQECSQHL	2.16693	3	4.5737	MEQCSQHL	3.36949	3.06655	6.5065	MEEQSQHL	-1.32069	-0.259704	-0.162984	MEECQQHL	-0.185447	0.130962	0.761567	MEECSQHL	3.51113	3.55985	6.64692	MEECSQQL	4.54119	4.83916	7.56048	MEECSQHL	3.51113	3.55985	6.64692
NS4B-NS5A junction - 1967ECTTPC↓SGSW1976
Substrate positions	P6				P5				P4				P3				P2				P1				P1'				P2'				P3'				P4'
		Time (min) and Z-score				Time (min) and Z-score				Time (min) and Z-score				Time (min) and Z-score				Time (min) and Z-score				Time (min) and Z-score				Time (min) and Z-score				Time (min) and Z-score				Time (min) and Z-score				Time (min) and Z-score
Amino acid		7.5'	15'	240'		7.5'	15'	240'		7.5'	15'	240'		7.5'	15'	240'		7.5'	15'	240'		7.5'	15'	240'		7.5'	15'	240'		7.5'	15'	240'		7.5'	15'	240'		7.5'	15'	240'
A	ACTTPCSG	1.46822	0.4031	1.93048	EATTPCSG	0.744184	0.628071	2.48559	ATPCSGSW	1.2486	0.257625	5.24536	TAPCSGSW	-1.14611	1.39524	3	TTACSGSW	-0.0184894	0.567738	2.38303	TTPASGSW	-1.44486	-0.620349	-0.737455	TTPCAGSW	2.44525	2.65035	4.96452	TTPCSASW	3.19615	3.01545	4.51816	TTPCSGAW	3.58148	3.25433	5.45427	TTPCSGSA	0.112289	1.67346	3
I	ICTTPCSG	1.86889	1.5508	3	EITTPCSG	1.60731	2.89535	5.5099	ITPCSGSW	1.85954	1.64862	6.2348	TIPCSGSW	4.36388	3.54297	7.86197	TTICSGSW	0.359676	0.68532	3.98233	TTPISGSW	-1.14611	-0.841475	1.27587	TTPCIGSW	0.921737	0.653511	1.71033	TTPCSISW	2.73368	3.30496	4.67313	TTPCSGIW	2.14798	2.45879	4.33754	TTPCSGSI	1.64413	2.24687	3.81295
L	LCTTPCSG	1.51422	1.65329	2.86448	ELTTPCSG	1.10833	2.38953	4.36651	LTPCSGSW	1.06181	3.09598	6.83869	TLPCSGSW	2.53272	2.18984	5.20231	TTLCSGSW	3.09958	2.56215	6.43769	TTPLSGSW	-1.44486	-2.14714	0.185813	TTPCLGSW	0.450657	0.709972	0.426516	TTPCSLSW	3.27283	3.32407	5.15408	TTPCSGLW	3.35008	3	4.21689	TTPCSGSL	1.85321	2.10309	4.33604
M	MCTTPCSG	1.6994	1.35781	3.17854	EMTTPCSG	1.51486	1.47182	4.1069	MTPCSGSW	1.68754	1.39524	6.25433	TMPCSGSW	2.5901	2.3109	5.63336	TTMCSGSW	0.889815	2.21212	6.93944	TTPMSGSW	-1.99913	-0.841475	1.20675	TTPCMGSW	0.761763	0.923328	1.59441	TTPCSMSW	3.66298	4.25495	6.51021	TTPCSGMW	3.66036	3	4.68905	TTPCSGSM	0.922112	0.634515	2.55384
F	FCTTPCSG	0.609466	1.09042	2.5438	EFTTPCSG	1.83183	1.2234	4.28023	FTPCSGSW	0.559916	1.39524	3.74708	TFPCSGSW	1.55788	2.35854	4.46146	TTFCSGSW	0.951818	1.64862	3.69823	TTPFSGSW	-0.647132	-0.841475	-2.14778	TTPCFGSW	0.949003	0.269262	1.03994	TTPCSFSW	1.6647	2.0085	3.7626	TTPCSGFW	2.33565	3	3.92709	TTPCSGSF	2.1448	1.77077	3.9948
W	WCTTPCSG	2.89801	2.45629	3.43406	EWTTPCSG	1.86889	2.70456	5.39677	WTPCSGSW	-0.0184894	1.39524	4.66605	TWPCSGSW	2.88687	4.01779	5.76405	TTWCSGSW	1.1574	1.08513	4.36718	TTPWSGSW	-1.99913	-1.66898	-1.01486	TTPCWGSW	1.08199	0.396779	1.68515	TTPCSWSW	3.35439	3	4.36073	TTPCSGWW	0.395587	1.03535	3.67512	TTPCSGSW	1.86012	1.0818	4.25525
Y	YCTTPCSG	1.01542	2.12089	3.91988	EYTTPCSG	2.28185	3.35283	6.99719	YTPCSGSW	-0.0184894	1.08513	6.8761	TYPCSGSW	3	3.32184	6.50247	TTYCSGSW	1.0589	-0.705676	4.51977	TTPYSGSW	-1.99913	0.121826	-1.93383	TTPCYGSW	0.962864	0.99466	1.55279	TTPCSYSW	3.5845	2.31519	4.3949	TTPCSGYW	2.43482	3.3464	4.97143	TTPCSGSY	-0.0184894	1.86285	2.57937
V	VCTTPCSG	2.20721	1.00848	3.11788	EVTTPCSG	2.35498	2.6885	5.64897	VTPCSGSW	1.68754	1.64862	5.84916	TVPCSGSW	5.83993	5.965	8.00634	TTVCSGSW	0.0368001	-0.220543	4.22157	TTPVSGSW	-0.647132	0.68532	-2.11796	TTPCVGSW	1.88018	1.82455	3.89844	TTPCSVSW	2.30381	3.09598	4.69233	TTPCSGVW	2.67223	2.83207	4.75551	TTPCSGSV	3.79661	3.05312	3.90912
D	DCTTPCSG	1.27363	1.66218	3.60306	EDTTPCSG	0.861376	0.744159	3.78582	DTPCSGSW	0.205883	0.567738	3.55501	TDPCSGSW	-0.591842	1.64862	4.16576	TTDCSGSW	-0.0184894	1.08513	1.32686	TTPDSGSW	-1.14611	-1.66898	-0.712096	TTPCDGSW	0.791622	0.305362	1.84876	TTPCSDSW	2.34196	2.63725	4.54253	TTPCSGDW	3.40979	3.08853	6.01383	TTPCSGSD	-1.14611	-0.841475	0.356896
E	ECTTPCSG	1.22233	1.56673	4.27195	EETTPCSG	3	2.36941	4.86128	ETPCSGSW	0.395587	0.257625	3.1646	TEPCSGSW	2.54055	3.31122	7.3948	TTECSGSW	1.41293	2.21212	4.66573	TTPESGSW	-1.44486	-0.841475	-0.514888	TTPCEGSW	-0.033037	-0.410735	0.258769	TTPCSESW	1.35053	2.12935	4.23921	TTPCSGEW	3.0531	3.71691	4.93142	TTPCSGSE	-0.402138	-0.142181	2.78006
R	RCTTPCSG	0.205883	-0.841475	2.39259	ERTTPCSG	1.92923	1.80098	3.86087	RTPCSGSW	-1.99913	0.68532	3	TRPCSGSW	0.205883	1.08513	2.76181	TTRCSGSW	0.395587	0.82112	2.50439	TTPRSGSW	-0.545206	-0.281306	-0.253086	TTPCRGSW	-0.402138	1.03535	0.218229	TTPCSRSW	2.43066	2.47732	4.11974	TTPCSGRW	1.80483	3.17542	5.15943	TTPCSGSR	0.716528	1.45884	3
K	KCTTPCSG	1.29067	0.854741	2.53771	EKTTPCSG	1.58946	0.775967	3.33749	KTPCSGSW	0.704864	0.567738	1.74179	TKPCSGSW	0.374346	2.04843	3.18081	TTKCSGSW	0.951818	0.82112	3.7689	TTPKSGSW	-1.99913	-1.18384	-0.514888	TTPCKGSW	0.012145	-0.000113883	1.62147	TTPCSKSW	2.04889	2.08489	4.16717	TTPCSGKW	3	3	4.78195	TTPCSGSK	0.503293	0.784108	1.82785
H	HCTTPCSG	0.292134	1.09422	2.6467	EHTTPCSG	1.62884	2.1693	4.6175	HTPCSGSW	0.395587	-0.142181	3.55183	THPCSGSW	2.18652	2.61192	6.20134	TTHCSGSW	0.834525	0.121826	2.21387	TTPHSGSW	-1.14611	-1.66898	-1.30958	TTPCHGSW	2.1888	0.576458	1.85046	TTPCSHSW	2.54859	2.2001	3.92064	TTPCSGHW	3.49904	3.1	4.7177	TTPCSGSH	2.57094	2.14863	3.56472
G	GCTTPCSG	1.29048	0.196834	2.59506	EGTTPCSG	2.57094	0.810731	2.28454	GTPCSGSW	0.704864	1.64862	2.47021	TGPCSGSW	-1.14611	0.121826	-0.390606	TTGCSGSW	0.261172	-0.620349	0.464029	TTPGSGSW	-2.79685	-1.66898	-0.390606	TTPCGGSW	1.48754	0.474331	2.46062	TTPCSGSW	1.86012	1.0818	4.25525	TTPCSGGW	0.395587	0.121826	4.29663	TTPCSGSG	-0.0447563	0.220613	1.24786
S	SCTTPCSG	0.936451	0.798321	3	ESTTPCSG	1.48897	2.1006	3.98396	STPCSGSW	0.704864	1.86285	6.06921	TSPCSGSW	0.497512	0.68532	3.88159	TTSCSGSW	-0.0184894	-0.841475	0.6051	TTPSSGSW	-0.293099	-0.841475	-1.63027	TTPCSGSW	1.86012	1.0818	4.25525	TTPCSSSW	2.78567	2.56329	4.72162	TTPCSGSW	1.86012	1.0818	4.25525	TTPCSGSS	1.26565	1.49562	2.83359
T	TCTTPCSG	1.26565	1.49831	2.48454	ETTTPCSG	1.49918	1.93772	5.29848	TTPCSGSW	1.86012	1.0818	4.25525	TTPCSGSW	1.86012	1.0818	4.25525	TTTCSGSW	1.1574	0.68532	5.30029	TTPTSGSW	-0.647132	0.257625	0.782855	TTPCTGSW	1.92274	1.55677	3.22269	TTPCSTSW	2.28536	2.24242	5.09977	TTPCSGTW	3.21014	3.00759	5.65618	TTPCSGST	1.51616	1.08224	3.3017
P	PCTTPCSG	2.01744	0.957919	2.84159	EPTTPCSG	0.712079	0.570213	1.26816	PTPCSGSW	-0.647132	0.68532	3.04609	TPPCSGSW	-1.09082	-0.705676	0.392719	TTPCSGSW	1.86012	1.0818	4.25525	TTPPSGSW	-1.94384	-0.705676	-1.03563	TTPCPGSW	-0.989501	0.409844	-0.339382	TTPCSPSW	-0.413331	-0.100621	-0.362504	TTPCSGPW	3.64677	4.65246	6.50641	TTPCSGSP	1.46933	2.05607	3.05795
C	CCTTPCSG	0.945553	0.778736	2.39349	ECTTPCSG	1.22233	1.56673	4.27195	CTPCSGSW	1.2486	1.08513	5.19796	TCPCSGSW	1.1574	1.08513	3.31676	TTCCSGSW	0.834525	0.0895708	4.16576	TTPCSGSW	1.86012	1.0818	4.25525	TTPCCGSW	2.6006	1.33464	3.51296	TTPCSCSW	1.42456	1.29288	1.04265	TTPCSGCW	-1.99913	-0.841475	-0.295123	TTPCSGSC	1.2486	0.282189	1.52391
N	NCTTPCSG	1.10185	0.753007	2.55824	ENTTPCSG	2.28216	1.12838	3.57297	NTPCSGSW	-0.0184894	1.08513	2.68078	TNPCSGSW	-1.14611	-1.52656	1.50299	TTNCSGSW	3	1.70606	5.25528	TTPNSGSW	-2.79685	-0.841475	-1.30958	TTPCNGSW	0.748482	1.53656	2.48832	TTPCSNSW	1.68919	1.76942	3.66076	TTPCSGNW	3	1.85534	5.02689	TTPCSGSN	1.19268	1.37236	3.00279
Q	QCTTPCSG	0.651169	1.65504	3	EQTTPCSG	1.82982	2.42302	4.6549	QTPCSGSW	-0.293099	0.68532	2.42988	TQPCSGSW	2.24181	3.17371	5.19651	TTQCSGSW	0.689812	3	5.89356	TTPQSGSW	-1.99913	0.68532	0.302457	TTPCQGSW	0.50774	0.37469	1.27385	TTPCSQSW	3.20521	1.75105	4.82598	TTPCSGQW	3.4167	3	4.79356	TTPCSGSQ	-0.174417	1.29417	2.38687
NS5A-NS5B junction - 2415EDVVCC↓SMSY2424
Substrate positions	P6				P5				P4				P3				P2				P1				P1'				P2'				P3'				P4'
		Time (min) and Z-score				Time (min) and Z-score				Time (min) and Z-score				Time (min) and Z-score				Time (min) and Z-score				Time (min) and Z-score				Time (min) and Z-score				Time (min) and Z-score				Time (min) and Z-score				Time (min) and Z-score
Amino acid		7.5'	15'	240'		7.5'	15'	240'		7.5'	15'	240'		7.5'	15'	240'		7.5'	15'	240'		7.5'	15'	240'		7.5'	15'	240'		7.5'	15'	240'		7.5'	15'	240'		7.5'	15'	240'
A	ADVVCCSM	5.58603	5.0958	8.29927	EAVVCCSM	5.6784	5.21949	9.11572	AVCCSMSY	3.46165	3	6.51964	VACCSMSY	3.06639	3	4.81088	VVACSMSY	5.67242	5.96606	8.84282	VVCASMSY	1.49391	2.35215	3.95069	VVCCAMSY	6.58056	5.0468	8.31716	VVCCSASY	5.63	4.88758	8.38965	VVCCSMAY	6.54795	5.63795	8.23511	VVCCSMSA	6.02535	4.89025	8.26383
I	IDVVCCSM	6.63923	5.59521	8.7318	EIVVCCSM	6.53905	5.74518	9.63029	IVCCSMSY	6.20035	5.99998	8.94497	VICCSMSY	5.95047	5.62107	8.99491	VVICSMSY	6.52681	5.64145	8.75505	VVCGSMSY	0.725266	0.380814	1.58234	VVCCGMSY	4.34337	3.48871	6.34366	VVCCSISY	5.44535	5.12899	7.84806	VVCCSMIY	5.95791	5.3935	8.1026	VVCCSMSI	6.32983	5.99735	8.54894
L	LDVVCCSM	5.67638	5.74668	9.00419	ELVVCCSM	5.92571	6.60822	9.65257	LVCCSMSY	6.61565	6.11709	8.30784	VLCCSMSY	5.73829	4.12158	6.99904	VVLCSMSY	6.83488	7.00095	8.72766	VVCVSMSY	1.42109	0.634515	2.63435	VVCCVMSY	4.07846	3.1672	6.30687	VVCCSLSY	6.14249	5.77665	8.49736	VVCCSMLY	5.61326	5.18118	7.59711	VVCCSMSL	6.4283	5.31713	8.74019
M	MDVVCCSM	5.67228	5.73861	9.32676	EMVVCCSM	5.5814	5.62117	9.29794	MVCCSMSY	5.63666	5.45364	7.80784	VMCCSMSY	4.56334	4.45688	6.73303	VVMCSMSY	7.41986	6.99387	9.02927	VVCLSMSY	2.44461	0.167708	1.56214	VVCCLMSY	2.05025	2.25719	4.51201	VVCCSMSY	6.13991	5.94784	8.88636	VVCCSMMY	6.42464	5.02532	8.17771	VVCCSMSM	6.5833	5.58606	8.51662
F	FDVVCCSM	5.28436	5.11945	8.54227	EFVVCCSM	5.61082	5.96866	9.49638	FVCCSMSY	4.92618	4.66032	7.95654	VFCCSMSY	3.5138	3.97556	6.35225	VVFCSMSY	6.89709	5.78754	9.10532	VVCISMSY	0.16286	-0.321294	1.28096	VVCCIMSY	2.29762	1.77655	4.52297	VVCCSFSY	5.50769	4.79359	7.31367	VVCCSMFY	5.49562	4.9872	7.64935	VVCCSMSF	6.171	5.54516	8.15946
W	WDVVCCSM	5.36307	5.97853	8.47757	EWVVCCSM	5.26741	5.27604	8.70738	WVCCSMSY	5.27509	5.38525	7.20668	VWCCSMSY	3.92627	3.31796	5.2427	VVWCSMSY	5.86229	6.5767	8.74161	VVCFSMSY	0.320996	-0.489398	0.456232	VVCCFMSY	2.02297	2.0667	4.14148	VVCCSWSY	4.63983	4.85439	7.23682	VVCCSMWY	6.47777	4.79549	7.7137	VVCCSMSW	6.76351	5.6124	8.38499
Y	YDVVCCSM	5.46717	5.55755	9.51555	EYVVCCSM	6.54534	6.31811	9.81491	YVCCSMSY	5.38203	5.88393	7.92943	VYCCSMSY	4.2188	4.06222	6.57384	VVYCSMSY	7.30047	6.2062	9.0301	VVCWSMSY	0.205883	1.86285	1.17491	VVCCWMSY	1.82982	0.465067	1.82294	VVCCSYSY	5.24144	5.2663	8.30161	VVCCSMYY	6.08308	5.98412	8.37824	VVCCSMSY	6.13991	5.94784	8.88636
V	VDVVCCSM	5.0797	5.34076	9.03076	EVVVCCSM	7.50513	6.51451	9.94277	VVCCSMSY	6.13991	5.94784	8.88636	VVCCSMSY	6.13991	5.94784	8.88636	VVVCSMSY	5.94521	5.63111	9.06984	VVCMSMSY	1.86633	2.49088	4.95156	VVCCMMSY	3.52403	3.69688	6.06469	VVCCSVSY	4.56946	5.31625	7.31276	VVCCSMVY	6.1177	6.00922	8.46791	VVCCSMSV	5.98885	6.53541	8.32243
D	DDVVCCSM	5.83692	6.34276	8.55798	EDVVCCSM	5.8639	5.85701	9.08918	DVCCSMSY	3	3.15919	5.0954	VDCCSMSY	2.79146	2.45175	4.76259	VVDCSMSY	6.6006	5.30841	8.66443	VVCHSMSY	0.136316	-0.154438	1.18193	VVCCHMSY	3.29908	3.95906	5.86562	VVCCSDSY	4.12125	4.83619	8.50278	VVCCSMDY	6.41977	6.18167	9.67264	VVCCSMSD	4.8801	4.64439	7.72788
E	EDVVCCSM	5.8639	5.85701	9.08918	EEVVCCSM	7.75087	7.0194	9.71248	EVCCSMSY	5.58926	3.96292	6.78158	VECCSMSY	5.97412	4.51102	7.98259	VVECSMSY	6.5932	6.80292	9.17262	VVCRSMSY	0.887682	0.587922	0.58639	VVCCRMSY	2.47726	1.39002	4.11245	VVCCSESY	3.92047	5.38505	7.60795	VVCCSMEY	7.40008	6.2597	8.94847	VVCCSMSE	5.36457	5.29523	8.11677
R	RDVVCCSM	4.30127	4.92945	7.15375	ERVVCCSM	6.42235	5.74209	9.19149	RVCCSMSY	4.07735	4.32089	6.59652	VRCCSMSY	2.40851	2.41889	4.4364	VVRCSMSY	6.62408	5.38719	8.73905	VVCKSMSY	0.212077	-0.220467	0.710908	VVCCKMSY	2.46917	2.5663	4.5322	VVCCSRSY	4.31732	4.29233	7.42846	VVCCSMRY	6.67523	5.34935	8.34596	VVCCSMSR	5.79109	5.31078	8.15949
K	KDVVCCSM	4.77943	4.52592	7.67479	EKVVCCSM	5.87621	5.20562	8.87564	KVCCSMSY	5.76721	3.53893	6.54127	VKCCSMSY	3.30765	2.37537	4.66893	VVKCSMSY	6.92291	6.14466	8.93267	VVCDSMSY	-0.45323	-0.310061	0.664431	VVCCDMSY	3.98354	3.88197	6.85367	VVCCSKSY	5.54408	4.81279	7.7317	VVCCSMKY	5.88597	5.90201	8.38336	VVCCSMSK	5.15913	4.63203	7.90188
H	HDVVCCSM	6.2474	6.03786	7.98378	EHVVCCSM	5.92364	6.28693	8.37954	HVCCSMSY	4.76258	4.60332	6.42572	VHCCSMSY	3.61743	3.07902	6.81398	VVHCSMSY	6.07735	5.31538	8.73309	VVCESMSY	0.599236	-0.859782	0.0287415	VVCCEMSY	2.41935	2.19522	4.73004	VVCCSHSY	4.38818	4.67863	7.43541	VVCCSMHY	5.89006	6.06577	8.01669	VVCCSMSH	6.57433	6.54635	9.00121
G	GDVVCCSM	4.91331	5.12961	7.61152	EGVVCCSM	3.96954	4.9033	7.44912	GVCCSMSY	2.16589	2.44944	3.35528	VGCCSMSY	0.383523	-0.191261	1.06893	VVGCSMSY	4.79792	4.00851	6.86837	VVCCSMSY	6.13991	5.94784	8.88636	VVCCCMSY	3.04088	5.4577	5.96386	VVCCSGSY	1.86012	3	8.47734	VVCCSMGY	5.78653	5.2404	8.83301	VVCCSMSG	4.14594	4.68008	8.03375
S	SDVVCCSM	4.49809	5.09165	7.80302	ESVVCCSM	5.30463	5.65738	8.45535	SVCCSMSY	3.90795	5.15946	6.77017	VSCCSMSY	2.72563	2.27842	4.38019	VVSCSMSY	5.87063	5.24091	8.51406	VVCSSMSY	1.69047	1.28638	4.34971	VVCCSMSY	6.13991	5.94784	8.88636	VVCCSSSY	4.34464	4.93419	8.14281	VVCCSMSY	6.13991	5.94784	8.88636	VVCCSMSS	5.27159	5.10784	8.80968
T	TDVVCCSM	4.86209	5.61608	8.00784	ETVVCCSM	6.44707	5.78826	9.00227	TVCCSMSY	6.1731	5.60989	7.57462	VTCCSMSY	3.30199	3.13947	4.98762	VVTCSMSY	6.88319	5.83111	9.51319	VVCTSMSY	2.27306	2.26222	4.85682	VVCCTMSY	4.33722	3.88786	6.7733	VVCCSTSY	4.68846	4.61498	7.37975	VVCCSMTY	5.51397	5.072	9.69228	VVCCSMST	5.9582	5.82737	9.07019
P	PDVVCCSM	5.50652	5.51668	8.07015	EPVVCCSM	3.83148	3.90469	6.43887	PVCCSMSY	3.25868	3.57368	5.70169	VPCCSMSY	2.04889	1.44952	3.43045	VVPCSMSY	7.40381	6.49647	9.2707	VVCPSMSY	-0.0245902	0.291122	0.0309147	VVCCPMSY	-0.4324	0.481646	0.437206	VVCCSPSY	1.79715	1.603	3.21041	VVCCSMPY	6.36713	5.88689	8.52321	VVCCSMSP	5.71147	4.23941	7.95203
C	CDVVCCSM	4.5727	6.01967	7.61085	ECVVCCSM	6.23878	5.93881	8.84012	CVCCSMSY	4.71475	3.87	4.99026	VCCCSMSY	3.75637	3.0169	5.23886	VVCCSMSY	6.13991	5.94784	8.88636	VVCYSMSY	-0.402358	-0.534104	0.681037	VVCCYMSY	3.03024	2.31134	4.53421	VVCCSCSY	6.14451	4.23267	5.0955	VVCCSMCY	5.41793	4.74409	6.004	VVCCSMSC	5.43425	5.06202	5.85075
N	NDVVCCSM	5.47637	5.16315	8.45398	ENVVCCSM	5.74132	5.94808	8.91575	NVCCSMSY	3.82015	3.34334	5.90399	VNCCSMSY	1.99201	0.931942	3.97555	VVNCSMSY	6.49963	5.82137	9.49001	VVCNSMSY	0.183042	0.161543	1.29604	VVCCNMSY	4.35554	3.40909	6.54504	VVCCSNSY	4.26726	4.56372	7.11449	VVCCSMNY	5.35076	5.33912	8.53911	VVCCSMSN	6.09655	6.24378	8.93937
Q	QDVVCCSM	5.45909	5.00084	8.5949	EQVVCCSM	6.28372	6.91737	9.29346	QVCCSMSY	4.38896	4.13458	6.73248	VQCCSMSY	3.27409	4.14501	6.08146	VVQCSMSY	6.67745	6.53727	9.16899	VVCQSMSY	0.115542	0.095618	0.14223	VVCCQMSY	2.57086	2.57498	4.25134	VVCCSQSY	5.28056	5.13839	8.44772	VVCCSMQY	5.56073	5.78299	8.45002	VVCCSMSQ	4.90031	4.63434	8.24695
