# Supplementary material for: New Details of HCV NS3/4A Proteinase Functionality Revealed by a High-Throughput Cleavage Assay
Source: PLoS One. 2012 Apr 27;7(4):e35759. doi: 10.1371/journal.pone.0035759 (PMC3338790; doi:10.1371/journal.pone.0035759)
Supplement: Table S3 — NS3/4A proteolysis of the mutant peptides derived from the sequence of TRIF and IPS-1. The sequence of the 8-residue peptides was specifically derived from the potential NS3/4A cleavage sites in TRIF and IPS-1 (369STPC↓SAHL376 and 503EREVPC↓HRPS512, respectively). A single position, starting from the N-terminus (except the P1 and P1′ positions), was stepwise randomized with 20 amino acids while the other seven positions were fixed. As a result, a set of mutant peptides that exhibited 20 amino acids at each of the P6–P4′ positions was synthesized. The cleavage efficiency of these peptides by NS3/4A was measured in the 7.5,15 and 240 min cleavage reactions. The peptides with Z-scores equal or above 3 are shaded pink. The wild-type sequences are grey. (XLSX) [file pone.0035759.s003.xlsx]

## Sheet: Sheet1
TRIF - 369STPC↓SAHL376
Substrate positions	P4				P3				P2				P2'				P3'				P4'
		Time (min) and Z-score				Time (min) and Z-score				Time (min) and Z-score				Time (min) and Z-score				Time (min) and Z-score				Time (min) and Z-score
Amino acid		7.5'	15'	240'		7.5'	15'	240'		7.5'	15'	240'		7.5'	15'	240'		7.5'	15'	240'		7.5'	15'	240'
A	ATPCSAHL	1.72587	1.37357	3.15108	SAPCSAHL	0.667568	0.0881035	1.99467	STACSAHL	-0.174417	1.27493	2.47529	STPCSAHL	2.52601	1.97619	4.75242	STPCSAAL	1.60265	1.90149	4.01808	STPCSAHA	0.474391	2.03383	3
I	ITPCSAHL	3.6808	2.87123	6.21464	SIPCSAHL	4.58508	4.51907	7.58453	STICSAHL	0.887682	1.19157	2.35697	STPCSIHL	2.68032	1.66218	4.33406	STPCSAIL	2.59278	2.21746	4.4374	STPCSAHI	2.53274	2.88549	5.16612
L	LTPCSAHL	3.65031	3.73224	6.88264	SLPCSAHL	2.48982	1.2615	3.80128	STLCSAHL	1.41061	2.61722	4.1132	STPCSLHL	3.20626	3.19248	5.31207	STPCSALL	1.62199	2.38303	4.87174	STPCSAHL	2.52601	1.97619	4.75242
M	MTPCSAHL	2.51973	2.13726	4.82433	SMPCSAHL	2.79651	1.60955	3.725	STMCSAHL	2.51282	1.75474	3	STPCSMHL	3.83641	4.07382	6.62169	STPCSAML	2.87376	2.09431	4.80696	STPCSAHM	1.702	2.26046	3.67128
F	FTPCSAHL	2.69907	2.19282	4.50717	SFPCSAHL	1.42689	2.16964	3.95529	STFCSAHL	0.0368001	-0.620349	2.56861	STPCSFHL	1.09917	1.2055	3.02394	STPCSAFL	2.00147	1.69254	4.19805	STPCSAHF	1.8627	2.12137	4.23917
W	WTPCSAHL	1.30304	1.80418	4.27576	SWPCSAHL	2.25813	1.52697	3.36912	STWCSAHL	1.29067	0.130866	1.83652	STPCSWHL	2.32123	1.62932	3.56877	STPCSAWL	2.40849	2.29147	4.46078	STPCSAHW	2.55528	2.15129	4.87696
Y	YTPCSAHL	3	2.60157	4.66188	SYPCSAHL	1.64212	2.35282	4.39	STYCSAHL	0.675029	0.664446	2.25975	STPCSYHL	1.04814	1.8234	4.08857	STPCSAYL	1.65155	3	4.50853	STPCSAHY	3	2.46998	4.96769
V	VTPCSAHL	2.48186	2.67997	5.4826	SVPCSAHL	3.6716	4.55532	7.0706	STVCSAHL	0.894095	1.30991	2.62354	STPCSVHL	3.05399	2.25293	4.60897	STPCSAVL	2.42573	1.65531	5.05293	STPCSAHV	2.56741	1.98237	4.37385
D	DTPCSAHL	0.936451	0.975977	1.78524	SDPCSAHL	0.329755	0.86801	2.34408	STDCSAHL	0.848983	-0.194011	2.28349	STPCSDHL	1.08004	1.39191	3.61773	STPCSADL	2.12323	2.38965	5.28097	STPCSAHD	0.4195	1.37314	2.13122
E	ETPCSAHL	1.6368	2.01666	2.48917	SEPCSAHL	2.7636	3.14981	5.13497	STECSAHL	1.64059	1.36566	3.27576	STPCSEHL	1.27481	1.09502	3.38853	STPCSAEL	2.76906	2.34601	5.03473	STPCSAHE	1.26565	1.01483	2.67801
R	RTPCSAHL	1.64405	1.18766	2.77941	SRPCSAHL	0.106102	0.0304335	1.87079	STRCSAHL	-0.0044038	0.415053	1.69646	STPCSRHL	1.49918	1.5508	3.09795	STPCSARL	2.09356	2.09564	4.17844	STPCSAHR	1.6598	0.947797	3.22213
K	KTPCSAHL	1.19672	1.19157	3.19167	SKPCSAHL	1.03551	0.810385	2.20887	STKCSAHL	1.05881	0.117526	2.23433	STPCSKHL	2.66282	1.83077	4.04662	STPCSAKL	2.66591	1.57793	4.27753	STPCSAHK	1.6368	0.840881	3.10403
H	HTPCSAHL	1.76499	1.4699	3.36614	SHPCSAHL	1.25869	1.40059	4.4517	STHCSAHL	0.989991	0.0451605	1.69799	STPCSHHL	0.622653	1.1302	2.69074	STPCSAHL	2.52601	1.97619	4.75242	STPCSAHH	1.989	2.43985	5.14766
G	GTPCSAHL	1.99663	0.468204	3.27902	SGPCSAHL	-0.302739	0.253434	-0.121575	STGCSAHL	0.33689	0.380814	0.0323471	STPCSGHL	0.679885	1.32797	2.84471	STPCSAGL	0.674394	1.62648	4.24352	STPCSAHG	-0.392116	0.212051	2.08137
S	STPCSAHL	2.52601	1.97619	4.75242	SSPCSAHL	1.51616	1.16452	2.41634	STSCSAHL	1.21551	0.505664	1.2495	STPCSSHL	1.80981	1.23071	3.66199	STPCSASL	1.54824	2.10775	5.84923	STPCSAHS	0.991037	1.52633	2.62404
T	TTPCSAHL	2.74718	2.31297	4.41803	STPCSAHL	2.52601	1.97619	4.75242	STTCSAHL	1.13113	0.564669	2.0414	STPCSTHL	2.04756	0.969132	3.35714	STPCSATL	2.25021	2.86147	4.61905	STPCSAHT	0.886515	1.87454	3.7863
P	PTPCSAHL	1.66154	1.55531	3.62154	SPPCSAHL	-0.607812	0.665864	-0.416437	STPCSAHL	2.52601	1.97619	4.75242	STPCSPHL	-0.528388	0.739446	-0.361794	STPCSAPL	2.54872	3.11408	5.19159	STPCSAHP	1.83183	1.85329	2.26449
C	CTPCSAHL	2.62691	1.80307	3.61702	SCPCSAHL	1.90345	1.56612	3.36732	STCCSAHL	0.310019	1.16425	1.39278	STPCSCHL	0.454225	0.881452	0.833893	STPCSACL	0.747199	1.47495	2.50394	STPCSAHC	1.41061	2.14554	2.29714
N	NTPCSAHL	0.91574	1.15477	2.59416	SNPCSAHL	0.373875	0.717763	1.34294	STNCSAHL	1.25063	1.57196	2.81896	STPCSNHL	1.51036	1.09581	2.87953	STPCSANL	2.04974	2.54158	4.61491	STPCSAHN	1.21373	2.30898	3.54194
Q	QTPCSAHL	1.27363	1.1687	2.82539	SQPCSAHL	0.599236	1.82497	3.41212	STQCSAHL	1.33429	0.856927	2.49933	STPCSQHL	1.90951	2.01041	3.87688	STPCSAQL	2.11753	1.75169	5.27632	STPCSAHQ	0.95988	1.74741	3.2315
IPS-1 - 503EREVPC↓HRPS512
Substrate positions	P6				P5				P4				P3				P2				P2'				P3'				P4'
		Time (min) and Z-score				Time (min) and Z-score				Time (min) and Z-score				Time (min) and Z-score				Time (min) and Z-score				Time (min) and Z-score				Time (min) and Z-score				Time (min) and Z-score
Amino acid		7.5'	15'	240'		7.5'	15'	240'		7.5'	15'	240'		7.5'	15'	240'		7.5'	15'	240'		7.5'	15'	240'		7.5'	15'	240'		7.5'	15'	240'
A	AREVPCHR	0.575826	1.13234	0.597807	EAEVPCHR	-0.263526	-0.21788	1.0252	AVPCHRPS	-0.127748	0.895347	0.153288	EAPCHRPS	0.712079	-0.709867	0.578879	EVACHRPS	0.275666	-0.817129	0.0185342	EVPCHAPS	1.32087	0.739446	1.06051	EVPCHRAS	-1.80523	0.963538	0.343627	EVPCHRPA	-1.44486	1.08513	1.63616
I	IREVPCHR	0.245689	0.860098	1.37018	EIEVPCHR	1.29515	1.66597	4.23856	IVPCHRPS	1.79857	1.65772	4.16028	EIPCHRPS	0.834525	0.567738	0.289046	EVICHRPS	1.09048	0.197034	1.01877	EVPCHIPS	0.0346674	0.29936	0.33973	EVPCHRIS	0.197423	-0.419956	1.2216	EVPCHRPI	1.09822	0.840881	3
L	LREVPCHR	-0.647132	-1.66898	3.63628	ELEVPCHR	0.236832	0.11894	2.05482	LVPCHRPS	1.55488	1.93706	3.905	ELPCHRPS	-0.453781	-1.95509	-0.061478	EVLCHRPS	1.36036	0.802017	2.1495	EVPCHLPS	1.11579	0.555091	2.22332	EVPCHRLS	0.248217	0.134581	0.950834	EVPCHRPL	1.05108	1.8149	2.139
M	MREVPCHR	-1.94384	1.64862	4.19544	EMEVPCHR	1.26565	1.58846	3.11593	MVPCHRPS	1.34866	0.900277	2.14561	EMPCHRPS	1.00711	-1.27336	0.225755	EVMCHRPS	0.927913	-0.491258	0.529223	EVPCHMPS	0.666197	0.408353	2.08972	EVPCHRMS	-0.351796	-0.298994	1.84257	EVPCHRPM	-0.989601	0.710157	2.31501
F	FREVPCHR	0.395587	0.214468	1.2646	EFEVPCHR	0.497512	0.992109	3.29287	FVPCHRPS	0.615205	1.60217	1.54992	EFPCHRPS	-1.44486	0.257625	-0.863056	EVFCHRPS	0.535782	-0.648258	0.268032	EVPCHFPS	-0.330188	-0.43573	0.522068	EVPCHRFS	0.775828	-0.418798	0.774195	EVPCHRPF	1.22736	0.328573	2.10969
W	WREVPCHR	0.689812	0.895347	2.47571	EWEVPCHR	0.179616	0.34728	1.97896	WVPCHRPS	0.879868	-0.134395	1.685	EWPCHRPS	0.250655	-0.0229375	-0.342148	EVWCHRPS	0.460898	-0.0327269	0.161754	EVPCHWPS	1.16442	0.410925	0.19367	EVPCHRWS	-0.0771866	-0.823199	0.727521	EVPCHRPW	2.44461	0.816928	1.98014
Y	YREVPCHR	1.80483	0.570213	1.98987	EYEVPCHR	2.33273	2.21088	5.22871	YVPCHRPS	0.539658	0.487895	2.2665	EYPCHRPS	-0.392116	-0.620349	-0.878831	EVYCHRPS	-1.84262	-2.38928	0.5187	EVPCHYPS	0.235455	0.11894	0.931079	EVPCHRYS	-0.0317595	0.860098	0.930205	EVPCHRPY	0.806216	-0.00670839	2.41511
V	VREVPCHR	-0.647132	0.82112	0.71502	EVEVPCHR	1.68938	1.80573	3.49727	VVPCHRPS	1.74516	1.62793	3.84191	EVPCHRPS	0.111337	0.694457	0.805549	EVVCHRPS	0.478903	0.230736	0.789522	EVPCHVPS	0.286328	0.336135	0.575785	EVPCHRVS	0.460898	0.471621	1.01765	EVPCHRPV	-0.465481	0.206102	2.22357
D	DREVPCHR	0.91574	0.922477	1.41435	EDEVPCHR	-0.148708	0.234709	1.63577	DVPCHRPS	0.0208305	-0.89764	-0.670535	EDPCHRPS	-0.415545	0.563732	-0.759332	EVDCHRPS	0.462147	-1.05859	-0.0516269	EVPCHDPS	-0.033037	0.532315	0.615224	EVPCHRDS	-0.316902	1.16605	1.05491	EVPCHRPD	-0.516125	0.00671871	-0.793621
E	EREVPCHR	0.434907	1.50668	1.84109	EEEVPCHR	1.80981	1.28013	3	EVPCHRPS	0.111337	0.694457	0.805549	EEPCHRPS	-0.877605	-0.122419	0.178879	EVECHRPS	-0.302739	0.197034	0.218946	EVPCHEPS	-0.14031	0.739446	0.920496	EVPCHRES	0.245689	-1.70171	1.82908	EVPCHRPE	0.462147	0.173998	1.37603
R	RREVPCHR	1.05044	0.214823	1.19445	EREVPCHR	0.434907	1.50668	1.84109	RVPCHRPS	0.536112	-0.343658	0.698648	ERPCHRPS	0.205883	-0.956582	-0.789355	EVRCHRPS	-0.49062	-1.42598	1.44269	EVPCHRPS	0.111337	0.694457	0.805549	EVPCHRRS	0.212462	0.487895	1.16278	EVPCHRPR	0.536112	0.0515261	0.292074
K	KREVPCHR	0.144255	0.304515	0.897624	EKEVPCHR	1.94129	0.095618	1.87821	KVPCHRPS	-0.97885	-0.126205	0.620623	EKPCHRPS	-0.351796	-0.430985	0.366295	EVKCHRPS	0.991037	-0.265296	0.434487	EVPCHKPS	0.0208305	-0.419956	1.05369	EVPCHRKS	0.223291	-0.71641	0.597426	EVPCHRPK	0.324626	-0.561834	0.527711
H	HREVPCHR	0.136976	0.205402	0.976623	EHEVPCHR	0.608256	1.19157	2.334	HVPCHRPS	0.443196	0.355274	0.68752	EHPCHRPS	-0.978285	-0.524174	-0.290006	EVHCHRPS	0.0346674	-0.418798	-0.0878127	EVPCHHPS	0.0549032	-0.338599	0.0714769	EVPCHRHS	0.255315	0.0393205	0.937879	EVPCHRPH	1.10367	0.507068	3
G	GREVPCHR	0.544733	0.694879	1.4566	EGEVPCHR	0.4195	0.802017	0.986817	GVPCHRPS	0.0110831	-0.121997	0.0234771	EGPCHRPS	0.16286	-0.0440559	-0.966278	EVGCHRPS	0.611499	-0.36297	-0.384843	EVPCHGPS	0.89473	1.03048	2.76668	EVPCHRGS	-0.0771866	0.0515261	0.894895	EVPCHRPG	0.760154	-0.543017	0.829862
S	SREVPCHR	-0.0794818	-0.0615539	0.922499	ESEVPCHR	0.373875	0.963353	1.50177	SVPCHRPS	0.320996	0.429054	0.766981	ESPCHRPS	0.00836152	-0.462683	-0.444119	EVSCHRPS	1.21269	-0.495162	-0.335476	EVPCHSPS	0.359676	-0.321294	0.869752	EVPCHRSS	0.412632	0.439126	0.319981	EVPCHRPS	0.111337	0.694457	0.805549
T	TREVPCHR	1.01587	1.69697	1.49791	ETEVPCHR	0.503293	1.13234	2.18445	TVPCHRPS	0.109849	1.1694	1.18241	ETPCHRPS	-0.0171434	-0.0818483	-0.290066	EVTCHRPS	0.203482	-0.563442	0.278314	EVPCHTPS	-0.148708	-0.422743	0.472207	EVPCHRTS	0.552098	0.709972	0.852256	EVPCHRPT	0.575826	0.634515	1.91624
P	PREVPCHR	-1.54317	0.342952	0.279553	EPEVPCHR	-0.127748	0.665864	0.180646	PVPCHRPS	0.196242	1.1034	0.247917	EPPCHRPS	-0.989501	-0.431777	0.367079	EVPCHRPS	0.111337	0.694457	0.805549	EVPCHPPS	0.399233	0.140101	0.570019	EVPCHRPS	0.111337	0.694457	0.805549	EVPCHRPP	-0.607325	-0.303395	0.189658
C	CREVPCHR	0.33689	0.642007	0.346721	ECEVPCHR	0.644828	0.332213	2.39219	CVPCHRPS	0.886515	0.307968	0.287563	ECPCHRPS	-0.191173	-0.742687	-0.0597715	EVCCHRPS	1.62442	1.41509	0.40901	EVPCHCPS	-0.193736	0.315042	0.227167	EVPCHRCS	0.608256	0.000222856	0.343468	EVPCHRPC	1.27481	0.78839	1.29089
N	NREVPCHR	0.497512	-0.432111	1.15063	ENEVPCHR	0.661841	0.532315	1.28318	NVPCHRPS	0.249757	0.195239	0.0746868	ENPCHRPS	-0.136587	-0.873556	-0.517302	EVNCHRPS	-0.371741	-0.867318	0.407992	EVPCHNPS	-0.4324	-0.11328	0.280165	EVPCHRNS	-0.261802	-0.0284855	1.3216	EVPCHRPN	-0.0118296	0.730398	1.43189
Q	QREVPCHR	-0.415545	-1.48747	1.28777	EQEVPCHR	1.31896	1.78023	3.37152	QVPCHRPS	0.842559	-0.147456	0.874034	EQPCHRPS	0.0117184	0.253434	-0.0127334	EVQCHRPS	-0.413331	-0.439292	0.534409	EVPCHQPS	0.539087	-0.338599	0.980248	EVPCHRQS	1.50609	0.132382	0.975853	EVPCHRPQ	-0.453781	-0.428291	0.616834
